# Supplementary material for: Evaluation of Immune Status of Pigs against Classical Swine Fever for Three Years after the Initiation of Vaccination in Gifu Prefecture, Japan
Source: Pathogens. 2024 Jul 25;13(8):616. doi: 10.3390/pathogens13080616 (PMC11357676; doi:10.3390/pathogens13080616)
Supplement: Supplementary file 1 [file pathogens-13-00616-s001.zip]

Archive with 3 entries (3 files):
- TableS1. List of sow samples.xlsx
- TableS2. List of fattening pig samples.xlsx
- TableS3. Antibody-positive rate and optimal vaccination age.xlsx
