# Supplementary material for: Evaluation of Immune Status of Pigs against Classical Swine Fever for Three Years after the Initiation of Vaccination in Gifu Prefecture, Japan
Source: Pathogens. 2024 Jul 25;13(8):616. doi: 10.3390/pathogens13080616 (PMC11357676; doi:10.3390/pathogens13080616)
Supplement: Supplementary file 1 [file pathogens-13-00616-s001.zip › TableS1. List of sow samples.xlsx]

## Sheet: Table S1
Table S1. List of sow samples collected in Gifu Prefecture between 2020 and 2022.
No.	Term	Birthday	Date of Sampling	Generation	Number of Duplicate Collections	ELISA		SNT
						SP value	Result	Result
1	2020-first	2018-02-24	2020-06-08	1	1	0.858907	＋	512
2	2020-first	2018-07-01	2020-06-08	1	1	0.948529	＋	512
3	2020-first	2017-10-14	2020-06-08	1	1	0.943743	＋	256
4	2020-first	2018-10-13	2020-06-08	1	1	1.09101	＋	2048
5	2020-first	2018-11-13	2020-06-08	1	1	1.17966	＋	2048
6	2020-first	2018-04-21	2020-06-08	1	1	1.11307	＋	2048
7	2020-first	2017-02-11	2020-06-08	1	1	0.885821	＋	512
8	2020-first	2018-09-29	2020-06-08	1	1	1.01041	＋	1024
9	2020-first	2017-06-10	2020-06-08	1	1	1.08546	＋	1024
10	2020-first	2018-08-26	2020-06-08	1	1	0.815622	＋	512
11	2020-first	2019-01-19	2020-06-08	1	1	1.238	＋	4096
12	2020-first	2018-12-31	2020-06-08	1	1	1.13298	＋	4096
13	2020-first	2019-05-28	2020-06-08	1	1	0.884642	＋	512
14	2020-first	2018-02-28	2020-06-08	1	1	0.911626	＋	512
15	2020-first	2017-04-12	2020-06-08	1	1	0.570477	＋	256
16	2020-first	2017-10-23	2020-06-08	1	1	1.04322	＋	2048
17	2020-first	2018-08-23	2020-06-08	1	1	0.702601	＋	256
18	2020-first	2018-04-23	2020-06-08	1	1	0.55718	＋	256
19	2020-first	2018-09-15	2020-06-08	1	1	0.665045	＋	256
20	2020-first	2018-10-20	2020-06-08	1	1	0.802463	＋	512
21	2020-first	2018-10-18	2020-06-08	1	1	0.759612	＋	512
22	2020-first	2019-03-24	2020-06-08	1	1	1.0414	＋	2048
23	2020-first	2017-01-30	2020-06-08	1	1	0.944682	＋	1024
24	2020-first	2018-09-21	2020-05-25	1	1	0.610232	＋	1024
25	2020-first	2018-05-25	2020-05-25	1	1	0.889032	＋	1024
26	2020-first	2018-12-14	2020-05-25	1	1	0.9324	＋	1024
27	2020-first	2019-01-22	2020-05-25	1	1	0.837623	＋	128
28	2020-first	2018-08-10	2020-05-25	1	1	1.16589	＋	2048
29	2020-first	2018-12-15	2020-05-26	1	1	0.853852	＋	256
30	2020-first	2017-10-08	2020-05-26	1	1	0.88193	＋	512
31	2020-first	2016-06-26	2020-05-26	1	1	0.611102	＋	128
32	2020-first	2018-03-16	2020-05-26	1	1	0.676253	＋	64
33	2020-first	2017-06-13	2020-05-26	1	1	0.917641	＋	512
34	2020-first	2016-04-15	2020-05-26	1	1	0.573483	＋	256
35	2020-first	2018-03-16	2020-05-26	1	1	0.833952	＋	256
36	2020-first	2017-02-03	2020-05-26	1	1	0.298157	＋	32
37	2020-first	2017-06-13	2020-05-26	1	1	0.797424	＋	128
38	2020-first	2014-12-01	2020-05-26	1	1	0.142706	＋	16
39	2020-first	2018-06-07	2020-05-26	1	1	1.20789	＋	512
40	2020-first	2014-09-10	2020-05-26	1	1	1.06294	＋	256
41	2020-first	2019-01-11	2020-06-14	1	1	1.09106	＋	512
42	2020-first	2019-01-11	2020-06-14	1	1	1.1384	＋	2048
43	2020-first	2019-01-22	2020-06-11	1	1	1.032	＋	128
44	2020-first	2017-07-16	2020-06-11	1	1	1.135	＋	512
45	2020-first	2017-09-22	2020-06-11	1	1	0.575	＋	128
46	2020-first	2018-08-09	2020-06-11	1	1	1.122	＋	1024
47	2020-first	2018-09-06	2020-06-11	1	1	1.16	＋	1024
48	2020-first	2018-09-08	2020-06-11	1	1	1.32	＋	1024
49	2020-first	2018-05-15	2020-06-11	1	1	0.976	＋	512
50	2020-first	2017-04-05	2020-06-11	1	1	1.125	＋	512
51	2020-first	2019-03-06	2020-06-11	1	1	1.039	＋	512
52	2020-first	2018-10-12	2020-06-11	1	1	1.262	＋	2048
53	2020-first	2018-02-13	2020-06-11	1	1	1.054	＋	1024
54	2020-first	2018-01-21	2020-06-11	1	1	1.012	＋	512
55	2020-first	2019-05-09	2020-06-11	1	1	1.063	＋	1024
56	2020-first	2016-12-06	2020-06-11	1	1	0.249	＋	128
57	2020-first	2018-03-19	2020-06-11	1	1	1.054	＋	4096
58	2020-first	2017-11-20	2020-06-08	1	1	1.01698	＋	1024
59	2020-first	2015-10-23	2020-06-08	1	1	0.427816	＋	128
60	2020-first	2016-09-04	2020-06-08	1	1	0.863121	＋	1024
61	2020-first	2017-02-10	2020-06-08	1	1	1.01849	＋	1024
62	2020-first	2017-11-20	2020-06-08	1	1	1.01862	＋	1024
63	2020-first	2017-02-10	2020-06-08	1	1	0.996347	＋	512
64	2020-first	2017-08-12	2020-06-08	1	1	0.785926	＋	512
65	2020-first	2016-06-08	2020-06-08	1	1	0.701945	＋	512
66	2020-first	2017-11-25	2020-06-08	1	1	0.339359	＋	128
67	2020-first	2018-01-07	2020-06-08	1	1	0.980737	＋	1024
68	2020-first	2017-08-12	2020-06-08	1	1	0.777934	＋	1024
69	2020-first	2017-07-09	2020-06-08	1	1	0.770753	＋	256
70	2020-first	2017-11-25	2020-06-08	1	1	0.969748	＋	1024
71	2020-first	2016-04-29	2020-06-08	1	1	0.857357	＋	512
72	2020-first	2017-11-20	2020-06-08	1	1	1.11623	＋	4096
73	2020-first	2019-01-30	2020-06-08	1	1	1.06004	＋	1024
74	2020-second	2019-08-06	2020-10-28	1	1	0.762	＋	2048
75	2020-second	2019-07-23	2020-10-28	1	1	1.185	＋	4096
76	2020-second	2019-07-23	2020-10-28	1	1	0.913	＋	1024
77	2020-second	2019-08-07	2020-10-28	1	1	1.009	＋	512
78	2020-second	2019-07-22	2020-10-28	1	1	1.169	＋	2048
79	2020-second	2019-10-11	2020-10-28	1	1	1.065	＋	512
80	2020-second	2019-09-03	2020-10-28	1	1	1.194	＋	1024
81	2020-second	2019-09-05	2020-10-28	1	1	0.835	＋	1024
82	2020-second	2019-08-07	2020-10-28	1	1	0.538	＋	1024
83	2020-second	2019-10-11	2020-10-28	1	1	1.022	＋	1024
84	2020-second	2019-09-30	2020-10-28	1	1	0.855	＋	1024
85	2020-second	2019-09-29	2020-10-28	1	1	0.933	＋	1024
86	2020-second	2019-10-07	2020-10-28	1	1	0.861	＋	512
87	2020-second	2019-10-11	2020-10-28	1	1	1.198	＋	2048
88	2020-second	2019-08-08	2020-10-28	1	1	0.968	＋	1024
89	2020-second	2019-10-11	2020-10-28	1	1	1.052	＋	512
90	2020-second	2019-09-07	2020-10-28	1	1	1.398	＋	2048
91	2020-second	2019-08-22	2021-01-07	1	1	0.878	＋	512
92	2020-second	2019-11-22	2021-01-07	1.5	1	0.965	＋	512
93	2020-second	2019-09-28	2021-01-07	1	1	0.576	＋	256
94	2020-second	2019-11-12	2021-01-07	1.5	1	0.709	＋	256
95	2020-second	2019-09-03	2021-01-07	1	1	0.672	＋	128
96	2020-second	2019-09-20	2021-01-07	1	1	0.667	＋	512
97	2020-second	2019-12-18	2021-01-07	1.5	1	0.388	＋	128
98	2020-second	2019-08-18	2021-01-07	1	1	1.055	＋	2048
99	2020-second	2019-12-30	2021-01-07	1.5	1	0.254	＋	64
100	2020-second	2019-08-02	2021-01-07	1	1	0.875	＋	512
101	2020-second	2019-08-01	2021-01-07	1	1	0.628	＋	512
102	2020-second	2020-01-01	2021-01-07	1.5	1	0.863	＋	2048
103	2020-second	2019-10-13	2021-01-07	1	1	0.241	＋	64
104	2020-second	2019-12-07	2021-01-07	1.5	1	0.692	＋	1024
105	2020-second	2019-10-13	2021-01-07	1	1	0.924	＋	512
106	2020-second	2019-10-21	2021-01-07	1	1	0.915	＋	512
107	2020-second	2019-10-21	2021-01-07	1	1	0.621	＋	512
108	2020-second	2019-12-31	2021-01-07	1.5	1	0.631	＋	128
109	2020-second	2019-08-01	2021-01-07	1	1	0.82	＋	512
110	2020-second	2019-11-06	2020-11-24	1.5	1	1.3346	＋	4096
111	2020-second	2019-11-11	2020-11-24	1.5	1	1.10581	＋	512
112	2020-second	2019-02-10	2020-11-24	1	1	1.03842	＋	2048
113	2020-second	2019-10-03	2020-11-24	1	1	1.18767	＋	1024
114	2020-second	2019-11-17	2020-11-24	1.5	1	0.438511	＋	512
115	2020-second	2019-11-16	2020-11-24	1.5	1	1.20737	＋	1024
116	2020-second	2019-11-09	2020-11-24	1.5	1	0.924544	＋	2048
117	2020-second	2019-09-28	2020-11-24	1	1	0.666508	＋	1024
118	2020-second	2019-10-03	2020-11-24	1	1	1.258	＋	1024
119	2020-second	2019-10-28	2020-12-09	1.5	1	1.33395	＋	2048
120	2020-second	2019-10-26	2020-12-09	1.5	1	1.07892	＋	1024
121	2020-second	2019-10-28	2020-12-09	1.5	1	1.34446	＋	2048
122	2020-second	2019-10-24	2020-12-09	1	1	1.13396	＋	1024
123	2020-second	2019-10-19	2020-12-09	1	1	1.06202	＋	1024
124	2020-second	2019-10-18	2020-12-09	1	1	1.00861	＋	1024
125	2020-second	2019-10-03	2020-12-09	1	1	1.12421	＋	4096
126	2020-second	2019-10-10	2020-12-09	1	1	1.07881	＋	1024
127	2020-second	2019-10-03	2020-12-09	1	1	0.948053	＋	512
128	2020-second	2019-10-26	2020-12-09	1.5	1	1.21608	＋	1024
129	2020-second	2019-10-01	2020-12-09	1	1	1.26147	＋	2048
130	2020-second	2019-10-12	2020-12-09	1	1	1.00894	＋	1024
131	2020-second	2019-10-12	2020-12-09	1	1	1.16711	＋	4096
132	2020-second	2017-02-03	2020-12-08	1	1	0.304977	＋	64
133	2020-second	2015-12-15	2020-12-08	1	1	0.0950742	±	8
134	2020-second	2017-10-08	2020-12-08	1	1	0.104505	＋	16
135	2020-second	2017-10-08	2020-12-08	1	1	0.538202	＋	256
136	2020-second	2019-02-20	2020-12-08	1	1	0.778436	＋	256
137	2020-second	2016-10-05	2020-12-08	1	1	0.758682	＋	256
138	2020-second	2019-06-08	2020-12-08	1	1	1.17441	＋	2048
139	2020-second	2018-12-15	2020-12-08	1	1	0.354426	＋	64
140	2020-second	2016-06-26	2020-12-08	1	1	0.33773	＋	128
141	2020-second	2018-12-15	2020-12-08	1	1	0.878991	＋	1024
142	2020-second	2018-12-15	2020-12-08	1	1	0.914803	＋	512
143	2020-second	2016-10-05	2020-12-08	1	1	0.462499	＋	128
144	2020-second	2020-02-05	2021-02-24	2	1	1.046	＋	2048
145	2020-second	2020-02-05	2021-02-24	2	1	1.228	＋	2048
146	2020-second	2020-02-05	2021-02-24	2	1	0.998	＋	512
147	2020-second	2019-12-10	2021-02-24	1.5	1	1.031	＋	2048
148	2020-second	2019-12-10	2021-02-24	1.5	1	1.07	＋	1024
149	2020-second	2019-12-10	2021-02-24	1.5	1	0.791	＋	256
150	2020-second	2016-12-03	2020-12-10	1	1	1.17	＋	1024
151	2020-second	2017-01-06	2020-12-10	1	1	0.955	＋	1024
152	2020-second	2016-10-11	2020-12-10	1	1	0.712	＋	256
153	2020-second	2019-06-09	2020-12-10	1	1	0.623	＋	512
154	2020-second	2018-09-06	2020-12-10	1	1	0.53	＋	128
155	2020-second	2017-02-02	2020-12-10	1	1	0.371	＋	512
156	2020-second	2017-05-09	2020-12-10	1	1	1.088	＋	1024
157	2020-second	2018-10-12	2020-12-10	1	2	0.578	＋	256
158	2020-second	2019-03-02	2020-12-10	1	1	0.95	＋	1024
159	2020-second	2018-09-04	2020-12-10	1	1	1.007	＋	1024
160	2020-second	2018-11-09	2020-12-10	1	1	0.794	＋	1024
161	2020-second	2017-04-05	2020-12-10	1	1	1.117	＋	1024
162	2020-second	2017-05-02	2020-12-10	1	1	0.627	＋	256
163	2020-second	2016-12-06	2020-12-10	1	1	0.894	＋	1024
164	2020-second	2016-12-06	2020-12-10	1	2	0.414	＋	1024
165	2020-second	2019-03-13	2020-12-10	1	1	1.088	＋	1024
166	2020-second	2018-04-13	2020-12-10	1	1	0.53	＋	512
167	2020-second	2018-04-14	2020-12-10	1	1	0.456	＋	512
168	2020-second	2019-11-21	2020-12-10	1.5	1	1.045	＋	1024
169	2020-second	2017-06-19	2020-12-10	1	1	0.774	＋	512
170	2020-second	2017-11-23	2020-12-10	1	1	0.524	＋	1024
171	2020-second	2019-10-17	2020-12-10	1	1	1.138	＋	2048
172	2020-second	2015-12-07	2020-12-07	1	1	0.0972001	±	64
173	2020-second	2018-01-07	2020-12-07	1	1	1.07244	＋	2048
174	2020-second	2017-08-12	2020-12-07	1	1	0.903721	＋	1024
175	2020-second	2019-01-30	2020-12-07	1	1	1.31536	＋	2048
176	2020-second	2018-04-26	2020-12-07	1	1	0.855707	＋	512
177	2020-second	2017-04-29	2020-12-07	1	1	1.07344	＋	512
178	2020-second	2017-11-20	2020-12-07	1	1	1.3206	＋	2048
179	2020-second	2018-04-21	2020-12-07	1	1	1.09544	＋	512
180	2020-second	2017-04-29	2020-12-07	1	1	0.321302	＋	64
181	2020-second	2019-01-30	2020-12-07	1	1	1.14078	＋	512
182	2020-second	2019-11-28	2020-12-07	1.5	1	0.145326	＋	8
183	2020-second	2016-06-13	2020-12-07	1	1	0.930519	＋	1024
184	2020-second	2017-08-31	2020-12-07	1	1	1.13463	＋	1024
185	2020-second	2017-04-29	2020-12-07	1	1	1.15524	＋	2048
186	2020-second	2018-04-16	2020-12-07	1	1	0.82461	＋	512
187	2020-second	2019-12-27	2021-01-25	1.5	1	0.583	＋	256
188	2020-second	2019-10-09	2021-01-25	1	1	0.585	＋	128
189	2020-second	2019-10-20	2021-01-25	1	1	0.524	＋	512
190	2020-second	2019-08-26	2020-10-19	1	1	0.392	＋	256
191	2020-second	2018-03-25	2020-10-19	1	1	0.853	＋	128
192	2020-second	2017-03-30	2020-10-19	1	1	1.04	＋	512
193	2020-second	2019-06-18	2020-10-19	1	1	1.336	＋	2048
194	2020-second	2018-09-09	2020-10-19	1	1	0.928	＋	256
195	2020-second	2018-03-25	2020-10-19	1	1	0.86	＋	256
196	2020-second	2018-05-06	2020-10-19	1	1	1.046	＋	1024
197	2020-second	2017-02-12	2020-10-19	1	1	1.072	＋	512
198	2020-second	2017-04-09	2020-10-19	1	1	1.449	＋	1024
199	2020-second	2017-06-01	2020-10-19	1	1	0.777	＋	512
200	2020-second	2018-01-12	2020-10-19	1	1	0.878	＋	1024
201	2021-first	2019-12-20	2021-06-14	1.5	1	0.851525	＋	1024
202	2021-first	2018-09-30	2021-06-14	1	1	0.937015	＋	1024
203	2021-first	2019-11-03	2021-06-14	1.5	1	0.814804	＋	128
204	2021-first	2018-10-13	2021-06-14	1	1	0.982796	＋	256
205	2021-first	2019-03-01	2021-06-14	1	1	0.988001	＋	512
206	2021-first	2020-05-26	2021-06-14	2	1	1.3395	＋	256
207	2021-first	2020-05-25	2021-06-14	2	1	1.36225	＋	2048
208	2021-first	2020-06-03	2021-06-14	2	1	1.23888	＋	1024
209	2021-first	2019-12-29	2021-06-14	1.5	1	0.825792	＋	256
210	2021-first	2019-02-17	2021-06-14	1	1	0.789938	＋	32
211	2021-first	2018-10-15	2021-06-14	1	1	1.01923	＋	64
212	2021-first	2018-03-03	2021-06-14	1	1	0.580636	＋	4096
213	2021-first	2019-07-16	2021-06-14	1	1	0.99673	＋	256
214	2021-first	2019-08-06	2021-05-06	1	1	1.14264	＋	512
215	2021-first	2019-11-14	2021-05-06	1.5	1	0.215883	＋	64
216	2021-first	2019-12-31	2021-05-06	1.5	1	0.15266	＋	8
217	2021-first	2019-12-20	2021-05-06	1.5	1	0.803392	＋	128
218	2021-first	2019-12-16	2021-05-06	1.5	1	0.988435	＋	2048
219	2021-first	2019-12-16	2021-05-06	1.5	1	1.08867	＋	1024
220	2021-first	2019-08-07	2021-05-06	1	1	0.894372	＋	256
221	2021-first	2019-12-27	2021-05-06	1.5	1	0.12953	＋	8
222	2021-first	2019-07-22	2021-05-06	1	2	0.863531	＋	256
223	2021-first	2019-08-06	2021-05-06	1	2	0.572089	＋	512
224	2021-first	2019-12-20	2021-05-06	1.5	1	1.13184	＋	512
225	2021-first	2019-08-03	2021-05-06	1	1	0.835775	＋	256
226	2021-first	2019-11-12	2021-05-06	1.5	1	0.95451	＋	256
227	2021-first	2019-08-07	2021-05-06	1	2	1.20278	＋	512
228	2021-first	2019-08-08	2021-05-06	1	1	1.19507	＋	128
229	2021-first	2019-12-09	2021-05-06	1.5	1	0.46569	＋	128
230	2021-first	2019-12-16	2021-05-06	1.5	1	0.792598	＋	512
231	2021-first	2019-12-27	2021-05-06	1.5	1	0.101773	＋	32
232	2021-first	2019-11-11	2021-05-06	1.5	1	1.0532	＋	256
233	2021-first	2019-11-09	2021-05-06	1.5	1	1.04241	＋	512
234	2021-first	2019-11-09	2021-05-06	1.5	1	0.834233	＋	512
235	2021-first	2019-07-23	2021-05-06	1	1	0.565921	＋	128
236	2021-first	2019-12-25	2021-05-06	1.5	1	0.12953	＋	16
237	2021-first	2019-07-18	2021-05-06	1	1	0.894372	＋	512
238	2021-first	2019-07-25	2021-05-06	1	1	0.735544	＋	256
239	2021-first	2019-07-23	2021-05-06	1	1	0.996145	＋	512
240	2021-first	2019-08-18	2021-05-06	1	1	0.777178	＋	256
241	2021-first	2019-08-18	2021-05-06	1	1	0.729375	＋	256
242	2021-first	2019-11-12	2021-05-06	1.5	1	0.552043	＋	64
243	2021-first	2020-02-20	2021-05-06	2	1	0.218967	＋	128
244	2021-first	2019-12-21	2021-05-06	1.5	1	0.451812	＋	256
245	2021-first	2019-08-16	2021-05-06	1	1	0.576715	＋	128
246	2021-first	2020-02-23	2021-05-06	2	1	1.09638	＋	512
247	2021-first	2020-02-23	2021-05-06	2	1	0.359291	＋	64
248	2021-first	2020-02-21	2021-05-06	2	1	0.334618	＋	64
249	2021-first	2019-11-09	2021-05-06	1.5	1	0.90054	＋	512
250	2021-first	2019-08-08	2021-05-06	1	1	1.18581	＋	1024
251	2021-first	2019-12-20	2021-05-06	1.5	1	0.362375	＋	256
252	2021-first	2019-07-18	2021-05-06	1	1	0.659985	＋	128
253	2021-first	2019-08-08	2021-05-06	1	1	1.06862	＋	1024
254	2021-first	2019-12-13	2021-05-06	1.5	1	0.726291	＋	512
255	2021-first	2019-10-08	2021-05-06	1	1	1.26784	＋	1024
256	2021-first	2019-09-07	2021-05-06	1	2	1.39647	＋	2048
257	2021-first	2019-10-11	2021-05-06	1	1	1.29753	＋	1024
258	2021-first	2019-08-30	2021-05-06	1	1	0.901767	＋	256
259	2021-first	2019-09-07	2021-05-06	1	1	1.17597	＋	512
260	2021-first	2019-09-27	2021-05-06	1	1	0.99364	＋	1024
261	2021-first	2020-02-20	2021-05-06	2	1	0.624735	＋	512
262	2021-first	2020-02-21	2021-05-06	2	1	0.29682	＋	64
263	2021-first	2020-02-20	2021-05-06	2	1	0.383039	＋	32
264	2021-first	2020-02-23	2021-05-06	2	1	0.465018	＋	256
265	2021-first	2020-02-20	2021-05-06	2	1	0.980919	＋	256
266	2021-first	2018-10-18	2021-06-15	1	1	0.503483	＋	64
267	2021-first	2019-03-24	2021-06-15	1	1	0.7248	＋	256
268	2021-first	2018-10-18	2021-06-15	1	1	0.594664	＋	128
269	2021-first	2018-12-23	2021-06-15	1	1	0.910763	＋	1024
270	2021-first	2017-08-23	2021-06-15	1	1	0.593147	＋	128
271	2021-first	2018-08-23	2021-06-15	1	1	0.552865	＋	64
272	2021-first	2018-08-18	2021-06-15	1	1	1.13227	＋	2048
273	2021-first	2017-04-10	2021-06-15	1	1	0.716175	＋	256
274	2021-first	2019-03-17	2021-06-15	1	1	1.08962	＋	2048
275	2021-first	2018-09-14	2021-06-15	1	1	1.02317	＋	512
276	2021-first	2020-01-19	2021-06-23	1.5	1	1.16546	＋	512
277	2021-first	2020-01-01	2021-06-23	1.5	1	0.724821	＋	64
278	2021-first	2019-11-28	2021-06-23	1.5	1	0.559304	＋	128
279	2021-first	2020-02-28	2021-06-23	2	1	0.275365	＋	64
280	2021-first	2020-03-07	2021-06-23	2	1	0.436036	＋	16
281	2021-first	2020-03-05	2021-06-23	2	1	0.324324	＋	64
282	2021-first	2020-03-06	2021-06-23	2	1	0.347313	＋	128
283	2021-first	2019-11-23	2021-06-23	1.5	1	0.933955	＋	512
284	2021-first	2019-12-05	2021-06-23	1.5	1	0.323703	＋	32
285	2021-first	2020-01-19	2021-06-23	1.5	1	0.640572	＋	128
286	2021-first	2020-03-05	2021-06-23	2	1	0.851445	＋	256
287	2021-first	2020-06-02	2021-06-23	2	1	0.226903	＋	64
288	2021-first	2020-03-05	2021-06-23	2	1	0.377509	＋	128
289	2021-first	2020-01-02	2021-06-23	1.5	1	0.683194	＋	128
290	2021-first	2020-03-06	2021-06-23	2	1	0.148742	＋	32
291	2021-first	2020-02-28	2021-06-23	2	1	1.03523	＋	128
292	2021-first	2019-11-28	2021-06-23	1.5	1	0.827586	＋	256
293	2021-first	2020-03-06	2021-06-23	2	1	0.642436	＋	64
294	2021-first	2020-01-23	2021-06-23	1.5	1	0.463747	＋	128
295	2021-first	2019-12-25	2021-06-23	1.5	1	0.0679714	±	16
296	2021-first	2020-06-10	2021-06-23	2	1	0.483877	＋	128
297	2021-first	2020-06-11	2021-06-23	2	1	0.340727	＋	32
298	2021-first	2020-01-22	2021-06-23	1.5	1	0.364088	＋	32
299	2021-first	2020-01-23	2021-06-23	1.5	1	0.602423	＋	16
300	2021-first	2020-06-04	2021-06-23	2	1	0.152594	＋	64
301	2021-first	2019-11-28	2021-06-23	1.5	1	0.454675	＋	128
302	2021-first	2020-01-23	2021-06-23	1.5	1	0.535819	＋	32
303	2021-first	2020-05-09	2021-06-23	2	1	0.670519	＋	512
304	2021-first	2020-05-07	2021-06-23	2	1	0.3452	＋	128
305	2021-first	2019-01-24	2021-06-23	1	1	0.707211	＋	1024
306	2021-first	2019-10-31	2021-06-23	1.5	1	0.528236	＋	256
307	2021-first	2019-10-04	2021-06-23	1	1	0.698523	＋	256
308	2021-first	2019-09-02	2021-06-23	1	1	0.740226	＋	512
309	2021-first	2020-01-05	2021-06-23	1.5	1	0.887924	＋	512
310	2021-first	2019-11-04	2021-06-23	1.5	1	1.07906	＋	1024
311	2021-first	2019-11-21	2021-06-23	1.5	1	1.1503	＋	512
312	2021-first	2019-08-22	2021-06-23	1	1	1.07906	＋	512
313	2021-first	2019-09-15	2021-06-23	1	1	0.726325	＋	256
314	2021-first	2020-01-24	2021-06-23	1.5	1	1.07037	＋	2048
315	2021-first	2019-10-23	2021-06-23	1	1	0.762815	＋	256
316	2021-first	2020-01-17	2021-06-23	1.5	1	1.12076	＋	512
317	2021-first	2019-09-25	2021-06-23	1	1	1.6212	＋	2048
318	2021-first	2020-01-12	2021-06-23	1.5	1	1.01129	＋	512
319	2021-first	2019-11-09	2021-06-23	1.5	1	1.00782	＋	512
320	2021-first	2019-10-02	2021-06-23	1	1	0.764553	＋	512
321	2021-first	2019-12-06	2021-06-23	1.5	1	0.97828	＋	512
322	2021-first	2020-02-24	2021-06-23	2	1	0.344049	＋	128
323	2021-first	2019-11-04	2021-06-23	1.5	1	0.679409	＋	128
324	2021-first	2020-01-17	2021-06-23	1.5	1	0.535187	＋	256
325	2021-first	2019-10-25	2021-06-23	1	1	0.926598	＋	512
326	2021-first	2020-01-22	2021-06-23	1.5	1	1.15864	＋	512
327	2021-first	2019-11-10	2021-06-23	1.5	1	0.426204	＋	512
328	2021-first	2019-08-11	2021-06-23	1	1	1.397	＋	1024
329	2021-first	2020-03-01	2021-06-23	2	1	0.206788	＋	64
330	2021-first	2019-08-31	2021-06-23	1	1	1.04972	＋	512
331	2021-first	2020-01-06	2021-06-23	1.5	1	0.887135	＋	256
332	2021-first	2019-11-14	2021-06-18	1.5	1	0.210311	＋	64
333	2021-first	2019-12-12	2021-06-18	1.5	1	1.14488	＋	1024
334	2021-first	2019-12-25	2021-06-18	1.5	1	1.39477	＋	1024
335	2021-first	2019-12-04	2021-06-18	1.5	1	0.85212	＋	512
336	2021-first	2020-01-01	2021-06-18	1.5	1	1.04462	＋	1024
337	2021-first	2019-10-10	2021-06-18	1	1	1.28204	＋	512
338	2021-first	2019-11-13	2021-06-18	1.5	1	0.980766	＋	1024
339	2021-first	2020-01-10	2021-06-18	1.5	1	0.740028	＋	256
340	2021-first	2019-10-28	2021-06-18	1.5	1	1.175	＋	1024
341	2021-first	2020-01-12	2021-06-18	1.5	1	1.24342	＋	1024
342	2021-first	2019-12-25	2021-06-15	1.5	1	0.56063	＋	128
343	2021-first	2019-10-25	2021-06-15	1	1	0.282266	＋	128
344	2021-first	2017-02-15	2021-06-15	1	1	0.915884	＋	512
345	2021-first	2020-06-06	2021-06-15	2	1	0.762827	＋	64
346	2021-first	2019-06-08	2021-06-15	1	1	0.608469	＋	32
347	2021-first	2019-12-25	2021-06-15	1.5	1	0.702703	＋	64
348	2021-first	2020-06-06	2021-06-15	2	1	0.304813	＋	16
349	2021-first	2015-11-06	2021-06-15	1	1	0.382714	＋	64
350	2021-first	2020-06-06	2021-06-15	2	1	0.312617	＋	64
351	2021-first	2017-02-15	2021-06-15	1	1	1.13904	＋	64
352	2021-first	2018-12-15	2021-06-15	1	1	1.17719	＋	64
353	2021-first	2018-12-15	2021-06-15	1	1	1.4823	＋	64
354	2021-first	2020-06-06	2021-06-15	2	1	0.576239	＋	128
355	2021-first	2017-02-03	2021-06-15	1	1	0.947536	＋	256
356	2021-first	2018-12-15	2021-06-15	1	1	1.28689	＋	64
357	2021-first	2016-06-28	2021-06-15	1	1	0.269981	＋	64
358	2021-first	2017-06-13	2021-06-15	1	1	0.975575	＋	512
359	2021-first	2020-04-08	2021-06-14	2	1	1.57407	＋	2048
360	2021-first	2019-12-27	2021-06-14	1.5	1	1.02478	＋	1024
361	2021-first	2018-06-05	2021-06-14	1	1	1.10847	＋	1024
362	2021-first	2019-06-26	2021-06-14	1	1	1.40235	＋	4096
363	2021-first	2019-09-26	2021-06-14	1	1	1.29576	＋	2048
364	2021-first	2020-01-29	2021-06-14	2	1	0.96128	＋	2048
365	2021-first	2019-08-15	2021-06-14	1	1	0.856863	＋	512
366	2021-first	2019-02-02	2021-06-14	1	1	0.590718	＋	512
367	2021-first	2018-12-01	2021-06-14	1	1	0.656696	＋	512
368	2021-first	2018-04-01	2021-06-14	1	1	1.15055	＋	1024
369	2021-first	2019-08-07	2021-06-14	1	1	1.24602	＋	2048
370	2021-first	2020-04-25	2021-08-24	2	1	1.01954	＋	256
371	2021-first	2020-04-25	2021-08-24	2	1	0.865009	＋	256
372	2021-first	2020-04-25	2021-08-24	2	1	1.07282	＋	512
373	2021-first	2019-12-10	2021-08-24	1.5	2	1.20782	＋	512
374	2021-first	2019-12-10	2021-08-24	1.5	1	1.54885	＋	2048
375	2021-first	2019-12-10	2021-08-24	1.5	1	1.1119	＋	512
376	2021-first	2020-04-15	2021-08-24	2	1	1.15808	＋	512
377	2021-first	2020-03-01	2021-08-24	2	1	1.31083	＋	1024
378	2021-first	2020-02-10	2021-08-24	2	1	0.761989	＋	256
379	2021-first	2020-05-13	2021-06-11	2	1	1.07854	＋	512
380	2021-first	2020-06-02	2021-06-11	2	1	1.09927	＋	1024
381	2021-first	2020-06-03	2021-06-11	2	1	0.689997	＋	256
382	2021-first	2020-05-27	2021-06-11	2	1	0.892938	＋	2048
383	2021-first	2019-05-08	2021-08-05	1	1	0.964931	＋	128
384	2021-first	2020-07-10	2021-08-05	2	1	0.562336	＋	64
385	2021-first	2020-05-07	2021-08-05	2	1	0.3167	＋	64
386	2021-first	2019-02-07	2021-08-05	1	1	1.1911	＋	512
387	2021-first	2020-06-10	2021-08-05	2	1	0.478603	＋	32
388	2021-first	2020-06-18	2021-06-21	2	1	0.613028	＋	64
389	2021-first	2019-11-28	2021-06-21	1.5	1	0.140861	＋	32
390	2021-first	2017-08-31	2021-06-21	1	2	1.02756	＋	512
391	2021-first	2019-11-28	2021-06-21	1.5	2	0.177023	＋	256
392	2021-first	2017-11-25	2021-06-21	1	1	1.10193	＋	1024
393	2021-first	2017-11-23	2021-06-21	1	1	0.84848	＋	128
394	2021-first	2017-11-20	2021-06-21	1	2	1.57363	＋	1024
395	2021-first	2018-09-08	2021-06-21	1	1	1.46482	＋	512
396	2021-first	2018-04-29	2021-06-21	1	1	0.713304	＋	256
397	2021-first	2020-06-08	2021-06-21	2	1	0.408054	＋	128
398	2021-first	2019-11-28	2021-06-21	1.5	1	0.292144	＋	128
399	2021-first	2017-08-12	2021-06-21	1	2	1.13604	＋	1024
400	2021-first	2018-01-07	2021-06-21	1	2	1.09751	＋	256
401	2021-first	2020-01-01	2021-07-28	1.5	1	0.206625	＋	64
402	2021-first	2020-01-25	2021-07-28	1.5	1	0.0757098	±	4
403	2021-first	2020-01-22	2021-07-28	1.5	1	0.124606	＋	8
404	2021-first	2020-03-02	2021-07-28	2	1	0.268139	＋	32
405	2021-first	2019-11-18	2021-07-28	1.5	1	0.858044	＋	512
406	2021-first	2018-05-06	2021-05-07	1	1	0.577549	＋	128
407	2021-first	2019-02-12	2021-05-07	1	1	0.380463	＋	256
408	2021-first	2019-08-15	2021-05-07	1	1	1.10026	＋	512
409	2021-first	2019-07-18	2021-05-07	1	1	0.982005	＋	256
410	2021-first	2019-12-01	2021-05-07	1.5	1	0.37018	＋	256
411	2021-first	2018-09-27	2021-05-07	1	1	0.83976	＋	256
412	2021-first	2018-02-10	2021-05-07	1	1	0.392459	＋	32
413	2021-first	2019-08-13	2021-05-07	1	1	0.330763	＋	64
414	2021-first	2018-02-10	2021-05-07	1	1	0.207369	＋	64
415	2021-first	2020-01-14	2021-05-07	1.5	1	0.940874	＋	512
416	2021-first	2018-06-27	2021-05-07	1	1	0.952871	＋	128
417	2021-first	2018-09-01	2021-05-07	1	1	1.2545	＋	512
418	2021-second	2020-07-28	2021-12-13	2	1	0.181872	＋	256
419	2021-second	2018-12-25	2021-12-13	1	1	1.28941	＋	1024
420	2021-second	2020-08-10	2021-12-13	2	1	0.119525	＋	64
421	2021-second	2020-08-07	2021-12-13	2	1	0.508129	＋	64
422	2021-second	2019-06-01	2021-12-13	1	1	1.1149	＋	2048
423	2021-second	2020-06-24	2021-12-13	2	1	1.08845	＋	1024
424	2021-second	2020-06-23	2021-12-13	2	1	0.880426	＋	256
425	2021-second	2019-03-16	2021-12-13	1	1	0.932432	＋	512
426	2021-second	2019-03-30	2021-12-13	1	1	0.799085	＋	128
427	2021-second	2020-06-25	2021-12-13	2	1	1.15627	＋	1024
428	2021-second	2019-04-06	2021-12-13	1	1	0.902501	＋	512
429	2021-second	2020-10-16	2021-12-13	2	1	0.116343	＋	8
430	2021-second	2020-06-22	2021-12-13	2	1	0.861532	＋	256
431	2021-second	2020-10-18	2021-12-13	2	1	0.0268483	－	16
432	2021-second	2019-08-18	2021-12-13	1	1	0.565405	＋	128
433	2021-second	2020-09-21	2021-12-13	2	1	0.0138896	－	0
434	2021-second	2020-10-06	2021-12-13	2	1	0.527021	＋	256
435	2021-second	2020-09-28	2021-12-13	2	1	0.250501	＋	16
436	2021-second	2019-02-17	2021-12-13	1	1	0.404949	＋	64
437	2021-second	2019-06-30	2021-12-13	1	1	0.972172	＋	1024
438	2021-second	2020-07-20	2021-12-13	2	1	0.332469	＋	32
439	2021-second	2019-05-12	2021-12-13	1	1	0.804519	＋	256
440	2021-second	2019-05-20	2021-12-13	1	1	0.752384	＋	512
441	2021-second	2018-12-16	2021-12-13	1	1	0.441238	＋	64
442	2021-second	2020-07-27	2021-12-13	2	1	0.638627	＋	128
443	2021-second	2020-07-15	2021-12-13	2	1	0.744559	＋	128
444	2021-second	2019-02-22	2021-12-13	1	1	0.952218	＋	512
445	2021-second	2018-10-21	2021-12-13	1	1	0.878271	＋	256
446	2021-second	2020-07-20	2021-12-13	2	1	0.59999	＋	64
447	2021-second	2018-12-15	2021-12-13	1	1	0.942143	＋	512
448	2021-second	2019-03-24	2021-12-13	1	1	1.07028	＋	512
449	2021-second	2020-07-24	2021-12-13	2	1	0.695848	＋	256
450	2021-second	2020-06-30	2021-12-13	2	1	1.15303	＋	1024
451	2021-second	2019-09-28	2021-12-13	1	1	0.89216	＋	256
452	2021-second	2019-09-16	2021-12-13	1	1	0.38969	＋	64
453	2021-second	2019-04-27	2021-12-13	1	1	0.587274	＋	128
454	2021-second	2019-08-12	2021-12-13	1	1	1.04543	＋	512
455	2021-second	2019-07-16	2021-12-13	1	1	0.903409	＋	512
456	2021-second	2019-07-09	2021-12-13	1	1	1.00298	＋	512
457	2021-second	2019-04-14	2021-12-13	1	1	0.790043	＋	512
458	2021-second	2018-10-17	2021-12-13	1	1	1.43992	＋	1024
459	2021-second	2020-06-23	2021-12-13	2	1	1.1097	＋	512
460	2021-second	2019-04-20	2021-12-13	1	1	1.15283	＋	512
461	2021-second	2019-08-20	2021-12-13	1	1	1.00103	＋	512
462	2021-second	2018-11-17	2021-12-13	1	1	1.17161	＋	1024
463	2021-second	2020-12-12	2021-12-13	2	1	0.0731648	±	2
464	2021-second	2020-12-12	2021-12-13	2	1	0.016824	－	0
465	2021-second	2020-12-10	2021-12-13	2	1	0.0790336	±	8
466	2021-second	2020-11-25	2021-12-13	2	1	0.0149655	－	1
467	2021-second	2020-12-10	2021-12-13	2	1	0.48144	＋	128
468	2021-second	2019-08-30	2021-10-18	1	1	0.660206	＋	256
469	2021-second	2019-08-17	2021-10-18	1	1	0.921243	＋	512
470	2021-second	2019-08-16	2021-10-18	1	2	0.844793	＋	256
471	2021-second	2019-08-27	2021-10-18	1	1	1.0383	＋	1024
472	2021-second	2019-11-11	2021-10-18	1.5	1	0.959391	＋	512
473	2021-second	2019-07-19	2021-10-18	1	1	1.11952	＋	512
474	2021-second	2019-08-31	2021-10-18	1	1	1.30088	＋	1024
475	2021-second	2019-11-12	2021-10-18	1.5	1	0.659437	＋	128
476	2021-second	2019-11-09	2021-10-18	1.5	1	1.13936	＋	512
477	2021-second	2019-08-17	2021-10-18	1	1	0.657899	＋	128
478	2021-second	2019-08-06	2021-10-18	1	1	1.00938	＋	1024
479	2021-second	2020-09-29	2021-10-18	2	1	0.784341	＋	256
480	2021-second	2019-08-16	2021-10-18	1	1	1.19705	＋	512
481	2021-second	2019-12-14	2021-10-18	1.5	1	1.53192	＋	2048
482	2021-second	2020-01-02	2021-10-18	1.5	1	0.687894	＋	128
483	2021-second	2020-09-25	2021-10-18	2	1	0.276573	＋	64
484	2021-second	2020-02-23	2021-10-18	2	2	0.17505	＋	16
485	2021-second	2020-02-20	2021-10-18	2	2	0.622981	＋	64
486	2021-second	2019-12-21	2021-10-18	1.5	1	0.696508	＋	256
487	2021-second	2019-12-25	2021-10-18	1.5	1	0.411321	＋	64
488	2021-second	2019-12-31	2021-10-18	1.5	1	0.131826	＋	32
489	2021-second	2019-12-20	2021-10-18	1.5	1	0.43824	＋	128
490	2021-second	2019-12-24	2021-10-18	1.5	1	0.429165	＋	256
491	2021-second	2020-01-10	2021-12-13	1.5	1	0.768884	＋	128
492	2021-second	2020-09-01	2021-12-13	2	1	0.713784	＋	64
493	2021-second	2019-12-11	2021-12-13	1.5	1	0.873323	＋	128
494	2021-second	2019-12-13	2021-12-13	1.5	1	0.494103	＋	128
495	2021-second	2020-07-13	2021-12-13	2	1	0.0478077	－	2
496	2021-second	2020-06-30	2021-12-13	2	1	0.143603	＋	32
497	2021-second	2018-08-23	2021-12-13	1	1	0.294589	＋	128
498	2021-second	2020-11-22	2021-12-13	2	1	0.450617	＋	64
499	2021-second	2019-09-15	2021-12-13	1	1	0.976591	＋	512
500	2021-second	2020-01-20	2021-12-13	1.5	1	0.0634735	±	8
501	2021-second	2020-01-28	2021-12-13	2	1	0.341226	＋	32
502	2021-second	2020-11-22	2021-12-13	2	1	0.234717	＋	16
503	2021-second	2020-07-13	2021-12-13	2	1	0.00369137	－	0
504	2021-second	2020-11-22	2021-12-13	2	1	0.733411	＋	128
505	2021-second	2020-08-24	2021-12-13	2	1	0.0450455	－	4
506	2021-second	2019-12-06	2021-12-13	1.5	1	0.840551	＋	128
507	2021-second	2019-07-04	2021-12-13	1	1	0.119724	＋	16
508	2021-second	2020-07-02	2021-12-13	2	1	0.189032	＋	16
509	2021-second	2020-07-04	2021-12-13	2	1	0.0736837	±	4
510	2021-second	2019-12-06	2021-12-13	1.5	1	0.417243	＋	128
511	2021-second	2020-07-05	2021-12-13	2	1	0.0532989	±	8
512	2021-second	2020-07-06	2021-12-13	2	1	1.03754	＋	512
513	2021-second	2019-09-15	2021-12-13	1	1	0.495003	＋	128
514	2021-second	2020-12-06	2021-12-13	2	1	0.0842241	±	16
515	2021-second	2020-11-29	2021-12-13	2	1	0.76468	＋	256
516	2021-second	2020-01-20	2021-12-13	1.5	1	0.427982	＋	64
517	2021-second	2018-08-23	2021-12-13	1	1	1.06707	＋	1024
518	2021-second	2020-01-28	2021-12-13	2	1	0.304778	＋	32
519	2021-second	2020-11-22	2021-12-13	2	1	0.378362	＋	32
520	2021-second	2019-01-23	2021-12-13	1	1	0.711778	＋	64
521	2021-second	2020-10-07	2022-01-26	2	1	0.292014	＋	4
522	2021-second	2019-11-28	2022-01-26	1.5	1	0.414356	＋	64
523	2021-second	2020-05-07	2022-01-26	2	1	0.596254	＋	128
524	2021-second	2020-08-19	2022-01-26	2	1	0.637296	＋	64
525	2021-second	2020-08-18	2022-01-26	2	1	0.322229	＋	64
526	2021-second	2020-08-12	2022-01-26	2	1	0.685849	＋	64
527	2021-second	2020-10-01	2022-01-26	2	1	0.129939	＋	16
528	2021-second	2019-11-22	2022-01-26	1.5	1	0.884775	＋	256
529	2021-second	2020-08-18	2022-01-26	2	1	0.198839	＋	32
530	2021-second	2020-08-13	2022-01-26	2	1	0.989215	＋	512
531	2021-second	2020-04-02	2022-01-26	2	1	0.0813867	±	8
532	2021-second	2020-05-09	2022-01-26	2	1	0.168275	＋	16
533	2021-second	2019-11-28	2022-01-26	1.5	2	0.715365	＋	256
534	2021-second	2020-04-04	2022-01-26	2	1	0.117277	＋	16
535	2021-second	2019-11-27	2022-01-26	1.5	1	0.584989	＋	256
536	2021-second	2020-03-05	2022-01-26	2	1	0.148016	＋	32
537	2021-second	2020-10-07	2022-01-26	2	1	0.371916	＋	32
538	2021-second	2020-08-19	2022-01-26	2	1	0.177095	＋	16
539	2021-second	2021-01-12	2022-01-26	2	1	0.711959	＋	512
540	2021-second	2020-04-01	2022-01-26	2	1	0.0872375	±	32
541	2021-second	2019-11-27	2022-01-26	1.5	1	0.226695	＋	4
542	2021-second	2021-01-12	2022-01-26	2	1	0.640265	＋	128
543	2021-second	2020-09-12	2022-01-12	2	1	0.12664	＋	32
544	2021-second	2020-05-30	2022-01-12	2	1	0.587065	＋	128
545	2021-second	2020-09-18	2022-01-12	2	1	0.604251	＋	128
546	2021-second	2020-03-01	2022-01-12	2	1	0.503844	＋	64
547	2021-second	2019-07-02	2022-01-12	1	1	0.943464	＋	256
548	2021-second	2019-11-28	2022-01-12	1.5	1	1.17594	＋	1024
549	2021-second	2020-03-18	2022-01-12	2	1	0.392583	＋	128
550	2021-second	2020-11-14	2022-01-12	2	1	0.113071	＋	16
551	2021-second	2020-02-13	2022-01-12	2	1	1.01312	＋	256
552	2021-second	2019-09-16	2022-01-12	1	1	0.749887	＋	512
553	2021-second	2020-10-10	2022-01-12	2	1	0.0171868	－	8
554	2021-second	2019-08-31	2022-01-12	1	1	1.09181	＋	256
555	2021-second	2019-12-02	2022-01-12	1.5	1	0.455902	＋	128
556	2021-second	2019-11-01	2022-01-12	1.5	1	0.926278	＋	256
557	2021-second	2020-04-18	2022-01-12	2	1	0.513795	＋	256
558	2021-second	2020-05-23	2022-01-12	2	1	0.526459	＋	64
559	2021-second	2019-08-13	2022-01-12	1	1	0.842153	＋	1024
560	2021-second	2019-09-19	2022-01-12	1	1	0.873813	＋	512
561	2021-second	2020-05-28	2022-01-12	2	1	0.236092	＋	32
562	2021-second	2020-04-09	2022-01-12	2	1	1.12528	＋	256
563	2021-second	2020-09-15	2022-01-12	2	1	0.0497512	－	4
564	2021-second	2020-04-21	2022-01-12	2	1	1.17956	＋	512
565	2021-second	2020-09-09	2022-01-12	2	1	0.635007	＋	64
566	2021-second	2019-10-26	2021-12-03	1.5	2	1.03991	＋	512
567	2021-second	2019-10-26	2021-12-03	1.5	1	1.26812	＋	2048
568	2021-second	2019-10-28	2021-12-03	1.5	2	1.07757	＋	512
569	2021-second	2019-10-24	2021-12-03	1	2	1.07757	＋	1024
570	2021-second	2020-01-10	2021-12-03	1.5	2	0.739085	＋	128
571	2021-second	2019-10-18	2021-12-03	1	1	1.28942	＋	1024
572	2021-second	2019-10-20	2021-12-03	1	1	0.923031	＋	1024
573	2021-second	2020-10-11	2021-12-03	2	1	1.78095	＋	2048
574	2021-second	2019-10-19	2021-12-03	1	1	0.589647	＋	128
575	2021-second	2019-10-12	2021-12-03	1	2	1.60045	＋	2048
576	2021-second	2020-09-15	2021-12-03	2	1	0.925731	＋	256
577	2021-second	2020-01-06	2021-12-03	1.5	1	1.4081	＋	512
578	2021-second	2019-12-18	2021-12-03	1.5	1	1.54809	＋	1024
579	2021-second	2020-01-01	2021-12-03	1.5	1	1.22731	＋	512
580	2021-second	2020-09-15	2021-12-03	2	1	0.424006	＋	32
581	2021-second	2020-01-13	2021-12-03	1.5	1	1.15874	＋	512
582	2021-second	2019-12-25	2021-12-03	1.5	1	0.957389	＋	512
583	2021-second	2019-12-24	2021-12-03	1.5	1	0.894974	＋	256
584	2021-second	2019-11-26	2021-12-03	1.5	1	0.875019	＋	1024
585	2021-second	2020-01-03	2021-12-03	1.5	1	0.341935	＋	64
586	2021-second	2019-12-31	2021-12-03	1.5	1	1.06197	＋	512
587	2021-second	2018-12-15	2021-12-14	1	2	0.290891	＋	16
588	2021-second	2020-06-06	2021-12-14	2	1	0.0986895	±	32
589	2021-second	2018-06-07	2021-12-14	1	1	0.439896	＋	64
590	2021-second	2020-02-18	2021-12-14	2	1	0.293965	＋	64
591	2021-second	2020-02-18	2021-12-14	2	1	0.850995	＋	256
592	2021-second	2019-06-08	2021-12-14	1	1	0.880278	＋	1024
593	2021-second	2020-12-09	2021-12-14	2	1	0.674486	＋	64
594	2021-second	2019-12-25	2021-12-14	1.5	1	0.361754	＋	128
595	2021-second	2020-02-18	2021-12-14	2	1	0.556868	＋	128
596	2021-second	2018-06-07	2021-12-14	1	1	1.07135	＋	512
597	2021-second	2020-12-09	2021-12-14	2	1	1.23313	＋	512
598	2021-second	2020-06-06	2021-12-14	2	1	0.84598	＋	128
599	2021-second	2020-02-18	2021-12-14	2	1	0.93205	＋	128
600	2021-second	2019-12-07	2021-12-14	1.5	1	0.311924	＋	32
601	2021-second	2019-10-25	2021-12-14	1	1	0.846141	＋	256
602	2021-second	2018-05-01	2021-12-14	1	1	0.546028	＋	64
603	2021-second	2019-10-25	2021-12-14	1	1	0.178935	＋	32
604	2021-second	2019-02-20	2021-12-14	1	1	0.474033	＋	32
605	2021-second	2017-06-13	2021-12-14	1	1	0.0875263	±	32
606	2021-second	2018-06-07	2021-12-14	1	1	0.132826	＋	16
607	2021-second	2020-12-09	2021-12-14	2	1	0.924284	＋	512
608	2021-second	2018-06-07	2021-12-14	1	1	0.347031	＋	32
609	2021-second	2018-03-16	2021-12-14	1	1	0.196247	＋	32
610	2021-second	2019-10-25	2021-12-14	1	1	0.559295	＋	256
611	2021-second	2020-10-06	2021-12-14	2	1	1.30416	＋	2048
612	2021-second	2017-02-03	2021-12-14	1	1	0.176023	＋	32
613	2021-second	2019-06-08	2021-12-14	1	1	0.0664941	±	16
614	2021-second	2019-02-20	2021-12-14	1	1	0.606536	＋	128
615	2021-second	2020-08-05	2021-11-24	2	1	0.54061	＋	64
616	2021-second	2020-08-27	2021-11-24	2	1	1.15725	＋	512
617	2021-second	2020-08-05	2021-11-24	2	1	0.602635	＋	256
618	2021-second	2018-02-10	2021-11-24	1	1	0.861724	＋	128
619	2021-second	2019-05-08	2021-11-24	1	1	1.01664	＋	512
620	2021-second	2020-04-26	2022-02-25	2	1	0.9273	＋	128
621	2021-second	2020-04-15	2022-02-25	2	2	1.17743	＋	512
622	2021-second	2020-04-15	2022-02-25	2	1	1.42755	＋	1024
623	2021-second	2020-04-25	2022-02-25	2	2	1.13371	＋	1024
624	2021-second	2019-12-10	2022-02-25	1.5	1	1.03813	＋	512
625	2021-second	2019-12-10	2022-02-25	1.5	2	1.35943	＋	2048
626	2021-second	2019-12-10	2022-02-25	1.5	1	1.13472	＋	1024
627	2021-second	2019-12-10	2022-02-25	1.5	1	1.16726	＋	512
628	2021-second	2020-11-07	2022-02-25	2	1	0.109812	＋	8
629	2021-second	2020-11-07	2022-02-25	2	1	0.399593	＋	64
630	2021-second	2019-12-10	2022-02-25	1.5	1	0.487036	＋	128
631	2021-second	2020-04-15	2022-02-25	2	1	1.01576	＋	512
632	2021-second	2020-04-15	2022-02-25	2	1	1.29232	＋	1024
633	2021-second	2020-11-07	2022-02-25	2	1	1.06355	＋	256
634	2021-second	2020-02-05	2022-02-25	2	1	0.467717	＋	512
635	2021-second	2020-02-05	2022-02-25	2	2	0.412811	＋	64
636	2021-second	2020-04-25	2022-02-25	2	1	0.888663	＋	256
637	2021-second	2019-12-10	2022-02-25	1.5	1	0.776817	＋	128
638	2021-second	2020-03-01	2022-02-25	2	1	0.149466	＋	32
639	2021-second	2020-03-01	2022-02-25	2	1	0.423996	＋	128
640	2021-second	2020-04-25	2022-02-25	2	1	1.25267	＋	256
641	2021-second	2020-03-01	2022-02-25	2	1	0.6182	＋	256
642	2021-second	2020-03-01	2022-02-25	2	1	1.32994	＋	1024
643	2021-second	2020-03-01	2022-02-25	2	1	1.37875	＋	1024
644	2021-second	2020-03-12	2021-12-16	2	1	1.729	＋	1024
645	2021-second	2019-11-21	2021-12-16	1.5	1	1.43	＋	1024
646	2021-second	2020-03-11	2021-12-16	2	1	1.17	＋	1024
647	2021-second	2018-07-13	2021-12-16	1	1	1.267	＋	1024
648	2021-second	2019-08-02	2021-12-16	1	1	0.918	＋	512
649	2021-second	2019-05-23	2021-12-16	1	1	1.042	＋	512
650	2021-second	2020-07-01	2021-12-16	2	1	1.557	＋	1024
651	2021-second	2018-03-16	2021-12-16	1	1	1.462	＋	1024
652	2021-second	2019-10-19	2021-12-16	1	1	1.322	＋	1024
653	2021-second	2019-01-12	2021-12-16	1	1	0.575	＋	128
654	2021-second	2018-09-06	2021-12-16	1	1	0.967	＋	256
655	2021-second	2017-11-18	2021-12-16	1	1	1.485	＋	1024
656	2021-second	2018-07-22	2021-12-16	1	1	1.067	＋	256
657	2021-second	2017-11-23	2021-12-16	1	1	0.561	＋	128
658	2021-second	2018-10-12	2021-12-16	1	3	0.472	＋	128
659	2021-second	2018-04-19	2021-12-16	1	1	0.93	＋	512
660	2021-second	2019-01-11	2021-12-16	1	1	0.828	＋	256
661	2021-second	2019-03-06	2021-12-16	1	1	1.434	＋	2048
662	2021-second	2018-10-15	2021-12-16	1	1	1.109	＋	256
663	2021-second	2019-06-07	2021-12-16	1	1	1.87	＋	4096
664	2021-second	2020-12-10	2021-12-16	2	1	1.194	＋	512
665	2021-second	2019-03-01	2021-12-16	1	1	0.995	＋	256
666	2021-second	2019-03-20	2021-12-16	1	1	1.095	＋	512
667	2021-second	2020-07-01	2021-12-16	2	1	0.978	＋	512
668	2021-second	2019-11-21	2021-12-16	1.5	1	1.064	＋	512
669	2021-second	2020-08-05	2021-12-16	2	1	1.296	＋	1024
670	2021-second	2019-07-01	2021-12-16	1	1	0.946	＋	512
671	2021-second	2019-05-09	2021-12-16	1	1	0.906	＋	128
672	2021-second	2018-10-12	2021-12-16	1	1	1.325	＋	2048
673	2021-second	2019-05-23	2021-12-16	1	1	0.63	＋	256
674	2021-second	2020-06-08	2021-12-13	2	1	0.62407	＋	256
675	2021-second	2020-04-02	2021-12-13	2	1	0.437829	＋	128
676	2021-second	2020-06-18	2021-12-13	2	1	0.106492	＋	16
677	2021-second	2020-06-18	2021-12-13	2	1	0.555334	＋	64
678	2021-second	2020-10-27	2021-12-13	2	1	0.17305	＋	32
679	2021-second	2020-10-27	2021-12-13	2	1	0.0762389	±	4
680	2021-second	2020-03-16	2021-12-13	2	1	0.647183	＋	256
681	2021-second	2020-10-27	2021-12-13	2	1	0.147032	＋	32
682	2021-second	2020-10-29	2021-12-13	2	1	0.0179101	－	2
683	2021-second	2020-06-08	2021-12-13	2	1	0.299994	＋	64
684	2021-second	2020-10-29	2021-12-13	2	1	0.268409	＋	16
685	2021-second	2018-01-07	2021-12-13	1	1	1.16936	＋	512
686	2021-second	2020-11-24	2021-12-13	2	1	0.273008	＋	16
687	2021-second	2019-01-30	2021-12-13	1	2	1.02765	＋	512
688	2021-second	2020-06-18	2021-12-13	2	2	0.937738	＋	256
689	2021-second	2019-01-30	2021-12-13	1	2	1.28432	＋	1024
690	2021-second	2020-03-31	2021-12-13	2	1	0.508501	＋	64
691	2021-second	2020-06-08	2021-12-13	2	2	0.234888	＋	32
692	2021-second	2020-09-13	2021-12-13	2	1	1.13414	＋	1024
693	2021-second	2019-11-28	2021-12-13	1.5	2	0.0192412	－	2
694	2021-second	2020-10-29	2021-12-13	2	1	0.141465	＋	64
695	2021-second	2020-09-13	2021-12-13	2	1	0.559085	＋	256
696	2021-second	2018-09-08	2021-12-13	1	1	0.893447	＋	256
697	2021-second	2019-01-30	2021-12-13	1	2	1.18449	＋	1024
698	2021-second	2020-04-02	2021-12-13	2	1	0.991469	＋	512
699	2021-second	2018-09-08	2021-12-13	1	2	0.205119	＋	64
700	2021-second	2019-11-28	2021-12-13	1.5	1	1.19066	＋	512
701	2021-second	2018-11-20	2021-12-13	1	1	1.336	＋	1024
702	2021-second	2020-01-28	2022-01-26	2	1	0.193611	＋	32
703	2021-second	2019-11-18	2022-01-26	1.5	2	0.569216	＋	128
704	2021-second	2019-12-22	2022-01-26	1.5	1	0.438529	＋	64
705	2021-second	2020-03-05	2022-01-26	2	1	0.452081	＋	64
706	2021-second	2019-12-31	2022-01-26	1.5	1	0.0726041	±	2
707	2021-second	2020-03-04	2022-01-26	2	1	0.52759	＋	64
708	2021-second	2019-10-16	2022-01-26	1	1	0.351404	＋	64
709	2021-second	2019-11-21	2022-01-26	1.5	1	0.592449	＋	128
710	2021-second	2019-11-16	2022-01-26	1.5	1	0.927396	＋	256
711	2021-second	2020-01-26	2022-01-26	2	1	0.264279	＋	64
712	2021-second	2019-11-28	2022-01-26	1.5	1	0.0464666	－	16
713	2021-second	2019-12-31	2022-01-26	1.5	1	0.277832	＋	32
714	2021-second	2019-11-21	2022-01-26	1.5	1	0.506292	＋	128
715	2021-second	2020-01-25	2022-01-26	1.5	1	0.404647	＋	32
716	2021-second	2020-01-26	2022-01-26	2	1	0.230397	＋	32
717	2021-second	2019-11-18	2022-01-26	1.5	1	0.180058	＋	32
718	2021-second	2020-01-25	2022-01-26	1.5	1	0.210068	＋	32
719	2021-second	2019-10-16	2022-01-26	1	1	0.595353	＋	128
720	2021-second	2020-03-06	2022-01-26	2	1	0.382381	＋	32
721	2021-second	2020-01-01	2022-01-26	1.5	1	0.11423	＋	16
722	2021-second	2019-10-16	2022-01-26	1	1	0.614714	＋	128
723	2021-second	2020-01-27	2022-01-26	2	1	0.138432	＋	32
724	2021-second	2020-01-01	2022-01-26	1.5	1	0.479187	＋	64
725	2021-second	2020-01-27	2022-01-26	2	1	0.334947	＋	32
726	2021-second	2020-01-01	2022-01-26	1.5	1	0.0609874	±	16
727	2021-second	2020-01-27	2022-01-26	2	1	0.205227	＋	32
728	2021-second	2020-06-01	2021-10-29	2	1	0.0349	－	4
729	2021-second	2020-08-28	2021-10-29	2	1	0.158367	＋	16
730	2021-second	2020-07-05	2021-10-29	2	1	1.21771	＋	512
731	2021-second	2020-09-21	2021-10-29	2	1	0.419458	＋	64
732	2021-second	2020-07-05	2021-10-29	2	1	0.0411557	－	4
733	2021-second	2020-07-22	2021-10-29	2	1	0.515433	＋	128
734	2021-second	2020-06-29	2021-10-29	2	1	0.0115236	－	4
735	2021-second	2020-07-14	2021-10-29	2	1	0.320026	＋	64
736	2021-second	2020-08-23	2021-10-29	2	1	0.39707	＋	32
737	2021-second	2020-04-21	2021-10-29	2	1	0.800395	＋	128
738	2021-second	2020-04-21	2021-10-29	2	1	0.778994	＋	128
739	2021-second	2020-04-29	2021-10-29	2	1	1.05326	＋	512
740	2021-second	2020-05-21	2021-10-29	2	1	0.302412	＋	32
741	2021-second	2020-05-25	2021-10-29	2	1	1.15121	＋	512
742	2021-second	2020-09-27	2021-10-29	2	1	0.042308	－	2
743	2021-second	2020-04-06	2021-10-29	2	1	0.969463	＋	512
744	2021-second	2020-06-13	2021-10-29	2	1	0.0531731	±	4
745	2021-second	2020-06-29	2021-10-29	2	1	1.29723	＋	512
746	2021-second	2019-03-24	2021-11-17	1	1	0.858029	＋	128
747	2021-second	2018-11-10	2021-11-17	1	1	1.20403	＋	1024
748	2021-second	2019-08-26	2021-11-17	1	1	0.752521	＋	256
749	2021-second	2018-02-10	2021-11-17	1	1	0.791311	＋	128
750	2021-second	2018-11-25	2021-11-17	1	1	1.18697	＋	512
751	2021-second	2020-10-28	2021-11-17	2	1	0.259116	＋	64
752	2021-second	2019-03-11	2021-11-17	1	1	0.743212	＋	256
753	2021-second	2019-04-12	2021-11-17	1	1	0.248254	＋	64
754	2021-second	2019-05-03	2021-11-17	1	1	0.232739	＋	16
755	2021-second	2018-08-16	2021-11-17	1	1	0.890613	＋	512
756	2021-second	2018-05-06	2021-11-17	1	1	1.1668	＋	512
757	2021-second	2019-01-20	2021-11-17	1	1	0.496509	＋	128
758	2021-second	2019-07-18	2021-11-17	1	2	0.974399	＋	256
759	2021-second	2019-03-06	2021-11-17	1	1	0.451513	＋	256
760	2021-second	2019-07-16	2021-11-17	1	1	1.17921	＋	512
761	2021-second	2019-07-17	2021-11-17	1	1	1.25679	＋	1024
762	2021-second	2020-07-11	2021-11-17	2	1	0.449961	＋	64
763	2021-second	2020-05-08	2021-12-23	2	1	1.38441	＋	2048
764	2021-second	2020-04-25	2021-12-23	2	1	0.653461	＋	256
765	2021-second	2020-04-24	2021-12-23	2	1	0.456247	＋	256
766	2021-second	2020-07-08	2021-12-23	2	1	0.572921	＋	256
767	2021-second	2020-07-15	2021-12-23	2	1	0.581628	＋	128
768	2021-second	2020-07-07	2021-12-23	2	1	1.09295	＋	256
769	2021-second	2020-09-02	2021-12-23	2	1	0.949499	＋	512
770	2021-second	2020-09-03	2021-12-23	2	1	1.0074	＋	1024
771	2021-second	2020-09-03	2021-12-23	2	1	1.31857	＋	512
772	2021-second	2020-08-28	2021-12-23	2	1	0.941881	＋	512
773	2021-second	2020-09-01	2021-12-23	2	1	0.888877	＋	1024
774	2021-second	2020-08-27	2021-12-23	2	1	0.716696	＋	512
775	2021-second	2020-07-05	2021-12-23	2	1	1.15444	＋	1024
776	2021-second	2020-06-17	2021-12-23	2	1	1.66489	＋	512
777	2021-second	2020-06-26	2021-12-23	2	1	1.00675	＋	512
778	2021-second	2020-07-06	2021-12-23	2	1	0.998259	＋	512
779	2021-second	2020-07-10	2022-02-02	2	1	0.371308	＋	32
780	2021-second	2020-07-10	2022-02-02	2	1	0.242906	＋	32
781	2021-second	2020-06-10	2022-02-02	2	1	0.0988239	±	16
782	2021-second	2020-07-22	2022-02-02	2	1	0.160928	＋	32
783	2021-second	2020-01-31	2022-02-02	2	1	0.127081	＋	16
784	2021-second	2021-01-23	2022-02-02	2	1	0.308427	＋	64
785	2021-second	2018-03-16	2022-02-02	1	1	0.210302	＋	4096
786	2021-second	2018-04-28	2022-02-02	1	1	0.187711	＋	64
787	2021-second	2020-07-10	2022-02-02	2	2	0.825292	＋	32
788	2021-second	2018-09-10	2022-02-02	1	1	0.350037	＋	64
789	2021-second	2019-09-06	2022-02-02	1	1	0.387377	＋	64
790	2021-second	2020-10-31	2022-02-02	2	1	0.169778	＋	32
791	2022-first	2020-10-18	2022-06-13	2	2	0.0426732	－	16
792	2022-first	2021-02-01	2022-06-13	2	1	0.193088	＋	32
793	2022-first	2021-02-04	2022-06-13	2	1	0.485717	＋	128
794	2022-first	2021-02-09	2022-06-13	2	1	0.139217	＋	8
795	2022-first	2021-02-23	2022-06-13	2	1	0.254717	＋	16
796	2022-first	2020-12-12	2022-06-13	2	2	0.102357	＋	4
797	2022-first	2020-12-12	2022-06-13	2	2	0.161513	＋	4
798	2022-first	2020-11-25	2022-06-13	2	2	0.155777	＋	32
799	2022-first	2019-09-27	2022-04-25	1	1	1.27348	＋	512
800	2022-first	2019-11-09	2022-04-25	1.5	1	0.713628	＋	128
801	2022-first	2019-08-16	2022-04-25	1	1	0.554328	＋	128
802	2022-first	2020-02-20	2022-04-25	2	1	0.601289	＋	128
803	2022-first	2020-02-20	2022-04-25	2	1	0.801105	＋	64
804	2022-first	2021-03-05	2022-04-25	2	1	0.314917	＋	32
805	2022-first	2019-08-07	2022-04-25	1	1	1.03407	＋	256
806	2022-first	2020-12-05	2022-04-25	2	1	0.0865562	±	4
807	2022-first	2020-12-27	2022-04-25	2	1	0.162983	＋	8
808	2022-first	2019-07-18	2022-04-25	1	1	1	＋	512
809	2022-first	2019-07-18	2022-04-25	1	1	0.953039	＋	512
810	2022-first	2020-02-23	2022-04-25	2	2	0.468692	＋	64
811	2022-first	2020-12-26	2022-04-25	2	1	1.40147	＋	1024
812	2022-first	2020-02-21	2022-04-25	2	1	0.197974	＋	32
813	2022-first	2019-09-27	2022-04-25	1	1	0.244015	＋	64
814	2022-first	2020-12-05	2022-04-25	2	1	0.608656	＋	256
815	2022-first	2019-10-12	2022-04-25	1	1	0.551565	＋	256
816	2022-first	2019-10-04	2022-04-25	1	1	1.04972	＋	512
817	2022-first	2019-11-11	2022-04-25	1.5	1	0.811234	＋	256
818	2022-first	2021-03-05	2022-04-25	2	1	0.10221	＋	64
819	2022-first	2019-07-25	2022-04-25	1	2	0.548803	＋	128
820	2022-first	2019-09-27	2022-04-25	1	1	1.48895	＋	1024
821	2022-first	2019-09-02	2022-04-25	1	1	0.898711	＋	256
822	2022-first	2019-10-12	2022-04-25	1	1	1.18324	＋	512
823	2022-first	2019-08-17	2022-04-25	1	2	0.48895	＋	64
824	2022-first	2019-10-01	2022-04-25	1	1	1.16667	＋	512
825	2022-first	2020-01-08	2022-06-20	1.5	1	0.496527	＋	64
826	2022-first	2021-05-23	2022-06-20	2	1	0.276986	＋	16
827	2022-first	2020-12-31	2022-06-20	2	1	0.0358033	－	4
828	2022-first	2021-04-18	2022-06-20	2	1	0.977378	＋	128
829	2022-first	2020-03-03	2022-06-20	2	1	0.917706	＋	256
830	2022-first	2021-04-01	2022-06-20	2	1	0.0542394	±	8
831	2022-first	2020-03-15	2022-06-20	2	1	0.710634	＋	128
832	2022-first	2020-03-22	2022-06-20	2	1	1.09886	＋	512
833	2022-first	2019-12-06	2022-06-20	1.5	1	0.763983	＋	128
834	2022-first	2020-05-13	2022-06-20	2	1	0.897488	＋	256
835	2022-first	2019-03-24	2022-06-20	1	1	0.940328	＋	128
836	2022-first	2020-03-17	2022-06-20	2	1	0.956537	＋	512
837	2022-first	2021-04-26	2022-06-20	2	1	0.389978	＋	64
838	2022-first	2021-04-07	2022-06-20	2	1	0.0622073	±	4
839	2022-first	2020-01-10	2022-06-20	1.5	1	0.593243	＋	128
840	2022-first	2020-05-13	2022-06-20	2	1	0.150789	＋	32
841	2022-first	2020-03-14	2022-06-20	2	1	1.02087	＋	512
842	2022-first	2020-07-05	2022-06-20	2	1	0.0913101	±	16
843	2022-first	2021-04-26	2022-06-20	2	1	0.139239	＋	16
844	2022-first	2021-04-26	2022-06-20	2	1	0.191715	＋	64
845	2022-first	2020-12-13	2022-06-20	2	1	1.21468	＋	512
846	2022-first	2021-04-07	2022-06-20	2	1	0.708654	＋	64
847	2022-first	2020-03-02	2022-06-20	2	1	0.877723	＋	128
848	2022-first	2020-08-08	2022-06-20	2	1	1.15284	＋	128
849	2022-first	2020-11-22	2022-06-20	2	1	0.635351	＋	32
850	2022-first	2021-04-26	2022-06-20	2	1	0.5545	＋	64
851	2022-first	2020-01-20	2022-06-20	1.5	1	0.595607	＋	64
852	2022-first	2020-08-24	2022-06-20	2	1	0.196353	＋	16
853	2022-first	2020-07-04	2022-06-20	2	2	0.198263	＋	8
854	2022-first	2020-08-24	2022-06-20	2	2	0.34314	＋	32
855	2022-first	2020-12-06	2022-06-20	2	2	0.10959	＋	8
856	2022-first	2019-12-27	2022-07-04	1.5	1	0.206121	＋	64
857	2022-first	2020-04-02	2022-07-04	2	1	0.284178	＋	64
858	2022-first	2020-08-18	2022-07-04	2	2	0.545683	＋	256
859	2022-first	2020-04-04	2022-07-04	2	1	0.153874	＋	64
860	2022-first	2020-04-09	2022-07-04	2	1	-0.00197159	－	1
861	2022-first	2019-11-28	2022-07-04	1.5	3	0.658422	＋	64
862	2022-first	2020-05-14	2022-07-04	2	1	0.472823	＋	64
863	2022-first	2020-10-04	2022-07-04	2	1	0.387328	＋	128
864	2022-first	2020-10-07	2022-07-04	2	2	0.716315	＋	64
865	2022-first	2020-08-14	2022-07-04	2	1	0.149393	＋	16
866	2022-first	2020-05-06	2022-07-04	2	1	0.364386	＋	32
867	2022-first	2020-05-07	2022-07-04	2	2	0.622485	＋	32
868	2022-first	2020-01-23	2022-07-04	1.5	2	0.409195	＋	64
869	2022-first	2020-05-12	2022-07-04	2	1	0.733163	＋	256
870	2022-first	2020-03-03	2022-07-04	2	1	0.230318	＋	128
871	2022-first	2019-11-26	2022-07-04	1.5	1	0.263118	＋	32
872	2022-first	2020-08-18	2022-07-04	2	2	0.331944	＋	32
873	2022-first	2020-10-08	2022-07-04	2	1	0.495138	＋	64
874	2022-first	2019-11-28	2022-07-04	1.5	1	0.512076	＋	64
875	2022-first	2020-05-07	2022-07-04	2	1	0.725994	＋	128
876	2022-first	2020-04-09	2022-07-04	2	1	0.0820899	±	16
877	2022-first	2020-05-14	2022-07-04	2	1	0.521486	＋	64
878	2022-first	2020-01-09	2022-06-20	1.5	1	0.271076	＋	64
879	2022-first	2020-04-21	2022-06-20	2	1	0.892408	＋	128
880	2022-first	2019-08-01	2022-06-20	1	2	0.827201	＋	128
881	2022-first	2021-03-30	2022-06-20	2	1	0.00838379	－	1
882	2022-first	2020-11-22	2022-06-20	2	1	1.00605	＋	256
883	2022-first	2020-04-26	2022-06-20	2	1	0.89986	＋	128
884	2022-first	2019-12-02	2022-06-20	1.5	1	0.219842	＋	64
885	2022-first	2021-02-21	2022-06-20	2	1	0.0149045	－	1
886	2022-first	2019-12-08	2022-06-20	1.5	1	0.406148	＋	64
887	2022-first	2021-02-24	2022-06-20	2	1	0.275734	＋	16
888	2022-first	2020-08-30	2022-06-20	2	1	0.0801118	±	4
889	2022-first	2020-04-04	2022-06-20	2	1	0.72939	＋	128
890	2022-first	2019-11-01	2022-06-20	1.5	2	0.993014	＋	128
891	2022-first	2019-08-13	2022-06-20	1	1	0.660456	＋	64
892	2022-first	2019-10-08	2022-06-20	1	1	0.900792	＋	128
893	2022-first	2019-11-28	2022-06-20	1.5	1	0.364229	＋	64
894	2022-first	2020-07-09	2022-06-20	2	1	0.596181	＋	128
895	2022-first	2021-03-15	2022-06-20	2	1	0.661388	＋	64
896	2022-first	2019-12-02	2022-06-20	1.5	2	0.422916	＋	32
897	2022-first	2020-04-08	2022-06-20	2	1	0.763857	＋	128
898	2022-first	2019-09-24	2022-06-20	1	1	0.583139	＋	64
899	2022-first	2021-02-25	2022-06-20	2	1	0.0149045	－	1
900	2022-first	2019-10-15	2022-06-20	1	1	0.557056	＋	128
901	2022-first	2019-10-17	2022-06-20	1	1	0.333489	＋	64
902	2022-first	2021-03-19	2022-06-20	2	1	0.119236	＋	4
903	2022-first	2020-10-10	2022-06-20	2	1	0.285049	＋	16
904	2022-first	2019-11-10	2022-06-20	1.5	1	1.45785	＋	1024
905	2022-first	2020-07-05	2022-06-20	2	1	0.057755	±	8
906	2022-first	2019-10-04	2022-06-20	1	2	0.690265	＋	128
907	2022-first	2020-11-10	2022-06-20	2	1	0.0978109	±	8
908	2022-first	2021-04-28	2022-06-20	2	1	0.057755	±	4
909	2022-first	2020-08-30	2022-06-20	2	1	0.256171	＋	32
910	2022-first	2021-03-02	2022-06-20	2	1	0.116442	＋	8
911	2022-first	2019-12-05	2022-06-20	1.5	1	0.272007	＋	16
912	2022-first	2019-10-27	2022-06-20	1.5	1	0.88644	＋	512
913	2022-first	2019-12-30	2022-06-20	1.5	1	0.560613	＋	256
914	2022-first	2019-10-06	2022-06-20	1	1	1.09919	＋	512
915	2022-first	2020-10-05	2022-06-20	2	1	0.222329	＋	64
916	2022-first	2019-08-15	2022-06-20	1	1	0.770484	＋	256
917	2022-first	2019-09-19	2022-06-20	1	2	0.817441	＋	512
918	2022-first	2019-09-25	2022-06-20	1	1	0.955438	＋	256
919	2022-first	2021-05-06	2022-06-20	2	1	0.25012	＋	8
920	2022-first	2020-07-26	2022-06-20	2	1	0.406325	＋	64
921	2022-first	2020-11-18	2022-06-20	2	1	0.179205	＋	16
922	2022-first	2019-09-05	2022-06-20	1	1	0.932439	＋	256
923	2022-first	2019-08-31	2022-06-20	1	1	0.454241	＋	64
924	2022-first	2019-12-04	2022-06-20	1.5	1	0.3862	＋	64
925	2022-first	2019-12-04	2022-06-20	1.5	1	0.373742	＋	32
926	2022-first	2021-01-11	2022-06-20	2	1	0.142789	＋	16
927	2022-first	2020-01-02	2022-04-22	1.5	1	0.924264	＋	256
928	2022-first	2020-01-08	2022-04-22	1.5	1	0.763412	＋	128
929	2022-first	2020-09-15	2022-04-22	2	2	0.725631	＋	256
930	2022-first	2020-01-07	2022-04-22	1.5	1	1.1122	＋	256
931	2022-first	2020-10-11	2022-04-22	2	1	1.03261	＋	256
932	2022-first	2020-01-04	2022-04-22	1.5	1	0.517356	＋	512
933	2022-first	2020-09-15	2022-04-22	2	2	0.368426	＋	32
934	2022-first	2021-02-04	2022-04-22	2	1	0.671546	＋	256
935	2022-first	2020-01-10	2022-04-22	1.5	1	0.949334	＋	1024
936	2022-first	2021-02-04	2022-04-22	2	1	0.324772	＋	32
937	2022-first	2020-01-08	2022-04-22	1.5	1	0.94723	＋	256
938	2022-first	2019-12-31	2022-04-22	1.5	1	1.2344	＋	1024
939	2022-first	2020-09-15	2022-04-22	2	1	0.132451	＋	32
940	2022-first	2021-02-04	2022-04-22	2	1	0.0298036	－	0
941	2022-first	2021-02-04	2022-04-22	2	1	1.06697	＋	64
942	2022-first	2020-09-15	2022-04-22	2	1	0.480277	＋	32
943	2022-first	2020-09-05	2022-04-22	2	1	0.326876	＋	32
944	2022-first	2020-09-05	2022-04-22	2	1	0.117549	＋	8
945	2022-first	2020-09-05	2022-04-22	2	1	0.438727	＋	32
946	2022-first	2020-09-15	2022-04-22	2	1	0.60405	＋	128
947	2022-first	2020-09-15	2022-04-22	2	1	0.144109	＋	128
948	2022-first	2020-10-11	2022-04-22	2	2	1.33126	＋	1024
949	2022-first	2020-08-17	2022-06-28	2	1	1.22068	＋	256
950	2022-first	2019-12-25	2022-06-28	1.5	1	0.496496	＋	256
951	2022-first	2017-06-13	2022-06-28	1	1	0.400037	＋	64
952	2022-first	2017-02-03	2022-06-28	1	1	0.910826	＋	128
953	2022-first	2019-10-25	2022-06-28	1	1	0.375968	＋	32
954	2022-first	2021-06-03	2022-06-28	2	1	0.0687938	±	16
955	2022-first	2019-10-25	2022-06-28	1	1	0.582995	＋	128
956	2022-first	2021-06-03	2022-06-28	2	1	0.321653	＋	32
957	2022-first	2017-06-13	2022-06-28	1	1	0.876153	＋	256
958	2022-first	2021-02-03	2022-06-28	2	1	0.681667	＋	256
959	2022-first	2019-02-20	2022-06-28	1	1	1.06584	＋	128
960	2022-first	2020-12-09	2022-06-28	2	1	1.28025	＋	512
961	2022-first	2019-06-08	2022-06-28	1	1	0.91848	＋	256
962	2022-first	2020-08-17	2022-06-28	2	1	0.52287	＋	32
963	2022-first	2019-06-08	2022-06-28	1	1	0.792235	＋	128
964	2022-first	2017-06-13	2022-06-28	1	1	0.757193	＋	256
965	2022-first	2019-10-25	2022-06-28	1	1	0.183696	＋	32
966	2022-first	2017-10-01	2022-06-28	1	1	0.901051	＋	256
967	2022-first	2020-08-17	2022-06-28	2	1	0.471505	＋	64
968	2022-first	2019-02-20	2022-06-28	1	1	0.55533	＋	64
969	2022-first	2020-06-06	2022-06-28	2	1	0.666636	＋	128
970	2022-first	2018-12-15	2022-06-28	1	1	0.254058	＋	16
971	2022-first	2018-06-07	2022-06-28	1	1	0.386204	＋	16
972	2022-first	2020-10-10	2022-05-20	2	1	0.74255	＋	128
973	2022-first	2019-06-27	2022-05-20	1	1	1.09685	＋	512
974	2022-first	2020-09-26	2022-05-20	2	1	1.34685	＋	512
975	2022-first	2020-10-10	2022-05-20	2	1	0.67075	＋	128
976	2022-first	2020-04-10	2022-05-20	2	1	1.44175	＋	1024
977	2022-first	2019-07-28	2022-05-20	1	1	1.13205	＋	1024
978	2022-first	2020-04-23	2022-05-20	2	1	1.38645	＋	1024
979	2022-first	2020-04-22	2022-05-20	2	1	1.49645	＋	2048
980	2022-first	2020-10-04	2022-05-20	2	1	1.00085	＋	256
981	2022-first	2020-12-12	2022-05-20	2	1	1.42595	＋	2048
982	2022-first	2021-03-13	2022-05-20	2	1	0.96145	＋	512
983	2022-first	2020-05-29	2022-05-20	2	1	1.15115	＋	512
984	2022-first	2020-04-18	2022-07-07	2	1	0.39037	＋	64
985	2022-first	2020-01-19	2022-07-07	1.5	1	1.39389	＋	512
986	2022-first	2020-01-29	2022-07-07	2	2	1.04296	＋	256
987	2022-first	2019-08-15	2022-07-07	1	2	1.17861	＋	256
988	2022-first	2018-12-01	2022-07-07	1	1	1.06481	＋	256
989	2022-first	2018-10-19	2022-07-07	1	1	0.703704	＋	64
990	2022-first	2018-02-10	2022-07-07	1	2	0.49537	＋	32
991	2022-first	2020-08-27	2022-07-07	2	2	1.0913	＋	256
992	2022-first	2020-04-16	2022-07-07	2	1	0.956852	＋	128
993	2022-first	2020-01-23	2022-07-07	1.5	1	0.637037	＋	64
994	2022-first	2021-01-08	2022-07-07	2	1	1.03093	＋	256
995	2022-first	2020-01-22	2022-07-07	1.5	1	0.907963	＋	128
996	2022-first	2019-12-24	2022-07-07	1.5	1	1.12593	＋	256
997	2022-first	2019-09-13	2022-07-07	1	1	1.16898	＋	128
998	2022-first	2021-02-03	2022-06-09	2	1	0.91427	＋	256
999	2022-first	2019-07-04	2022-06-09	1	1	0.217413	＋	128
1000	2022-first	2018-05-15	2022-06-09	1	2	0.337803	＋	512
1001	2022-first	2019-07-04	2022-06-09	1	1	0.912267	＋	512
1002	2022-first	2018-10-16	2022-06-09	1	1	2.38843	＋	1024
1003	2022-first	2019-01-22	2022-06-09	1	2	0.955994	＋	256
1004	2022-first	2020-02-14	2022-06-09	2	1	2.00145	＋	1024
1005	2022-first	2019-11-21	2022-06-09	1.5	2	1.0825	＋	256
1006	2022-first	2020-03-12	2022-06-09	2	1	1.14726	＋	256
1007	2022-first	2020-10-07	2022-06-09	2	1	1.98709	＋	1024
1008	2022-first	2021-04-01	2022-06-09	2	1	0.800223	＋	128
1009	2022-first	2021-03-04	2022-06-09	2	1	1.29725	＋	256
1010	2022-first	2021-04-05	2022-06-09	2	1	0.982698	＋	256
1011	2022-first	2021-04-08	2022-06-09	2	1	0.368512	＋	64
1012	2022-first	2020-08-06	2022-06-09	2	1	0.979026	＋	256
1013	2022-first	2021-01-01	2022-06-09	2	1	1.93213	＋	1024
1014	2022-first	2021-02-07	2022-06-09	2	1	1.06871	＋	256
1015	2022-first	2019-08-01	2022-06-09	1	1	1.69947	＋	512
1016	2022-first	2019-06-07	2022-06-09	1	1	1.71149	＋	1024
1017	2022-first	2020-03-12	2022-06-09	2	1	1.7432	＋	1024
1018	2022-first	2019-01-12	2022-06-09	1	2	0.54509	＋	512
1019	2022-first	2020-12-10	2022-06-09	2	1	1.67177	＋	1024
1020	2022-first	2021-01-08	2022-06-09	2	1	1.19032	＋	1024
1021	2022-first	2019-12-25	2022-06-09	1.5	1	0.496579	＋	128
1022	2022-first	2020-07-01	2022-06-09	2	1	1.78248	＋	512
1023	2022-first	2019-06-07	2022-06-09	1	2	1.80673	＋	1024
1024	2022-first	2020-06-10	2022-06-09	2	1	0.396106	＋	64
1025	2022-first	2020-09-21	2022-05-30	2	1	1.24536	＋	512
1026	2022-first	2020-07-22	2022-05-30	2	1	1.26149	＋	256
1027	2022-first	2021-04-04	2022-05-30	2	1	0.647997	＋	256
1028	2022-first	2021-04-04	2022-05-30	2	1	0.103594	＋	64
1029	2022-first	2021-04-04	2022-05-30	2	1	0.0298414	－	8
1030	2022-first	2021-03-03	2022-05-30	2	1	0.391523	＋	32
1031	2022-first	2021-03-03	2022-05-30	2	1	0.671476	＋	128
1032	2022-first	2020-07-01	2022-05-30	2	1	0.980554	＋	128
1033	2022-first	2020-05-08	2022-05-30	2	1	1.31804	＋	1024
1034	2022-first	2020-09-26	2022-06-22	2	1	0.384716	＋	32
1035	2022-first	2020-05-07	2022-06-22	2	1	0.763538	＋	128
1036	2022-first	2020-10-31	2022-06-22	2	1	0.806918	＋	64
1037	2022-first	2020-07-10	2022-06-22	2	1	1.34409	＋	1024
1038	2022-first	2021-03-16	2022-06-22	2	1	0.379112	＋	32
1039	2022-first	2018-09-10	2022-06-22	1	2	0.458625	＋	64
1040	2022-first	2020-07-10	2022-06-22	2	3	0.437177	＋	32
1041	2022-first	2018-03-01	2022-06-22	1	1	0.932419	＋	256
1042	2022-first	2019-03-13	2022-06-22	1	1	0.0405777	－	4
1043	2022-first	2020-01-22	2022-06-22	1.5	1	0.537076	＋	256
1044	2022-first	2019-03-16	2022-06-22	1	1	0.454664	＋	32
1045	2022-first	2020-06-10	2022-06-22	2	1	0.781412	＋	128
1046	2022-first	2019-09-06	2022-06-22	1	1	1.01232	＋	128
1047	2022-first	2018-05-01	2022-06-22	1	1	0.962949	＋	128
1048	2022-first	2019-09-06	2022-06-22	1	1	0.830105	＋	256
1049	2022-first	2020-06-10	2022-06-22	2	1	0.277668	＋	8
1050	2022-first	2019-09-06	2022-06-22	1	1	0.641322	＋	256
1051	2022-first	2020-01-22	2022-06-22	1.5	1	0.59543	＋	256
1052	2022-first	2020-07-10	2022-06-22	2	1	0.49302	＋	128
1053	2022-first	2020-08-18	2022-07-05	2	1	0.73945	＋	32
1054	2022-first	2020-08-19	2022-07-05	2	1	0.779591	＋	16
1055	2022-first	2021-02-17	2022-07-05	2	1	1.15339	＋	128
1056	2022-first	2018-01-07	2022-06-20	1	3	1.03597	＋	512
1057	2022-first	2021-05-31	2022-06-20	2	1	0.401619	＋	32
1058	2022-first	2021-05-31	2022-06-20	2	1	0.983039	＋	128
1059	2022-first	2020-06-06	2022-06-20	2	1	0.501114	＋	32
1060	2022-first	2017-08-31	2022-06-20	1	1	1.09245	＋	512
1061	2022-first	2021-05-31	2022-06-20	2	1	0.118048	＋	16
1062	2022-first	2020-06-08	2022-06-20	2	3	0.530035	＋	64
1063	2022-first	2020-06-18	2022-06-20	2	1	0.242554	＋	16
1064	2022-first	2018-10-21	2022-06-20	1	1	1.03615	＋	256
1065	2022-first	2020-12-28	2022-06-20	2	1	0.58815	＋	256
1066	2022-first	2019-01-30	2022-06-20	1	3	0.847256	＋	256
1067	2022-first	2021-04-15	2022-06-20	2	1	0.1547	＋	128
1068	2022-first	2020-12-28	2022-06-20	2	1	0.374244	＋	32
1069	2022-first	2021-03-11	2022-06-20	2	1	0.109954	＋	64
1070	2022-first	2021-04-15	2022-06-20	2	1	0.834068	＋	128
1071	2022-first	2021-04-15	2022-06-20	2	1	0.768951	＋	256
1072	2022-first	2021-03-11	2022-06-20	2	1	0.667728	＋	128
1073	2022-first	2021-03-11	2022-06-20	2	1	1.08226	＋	512
1074	2022-first	2020-06-08	2022-06-20	2	2	0.161612	＋	16
1075	2022-first	2020-04-02	2022-06-20	2	2	0.733664	＋	256
1076	2022-first	2021-02-05	2022-06-20	2	1	0.929653	＋	256
1077	2022-first	2020-11-28	2022-06-20	2	1	0.216998	＋	256
1078	2022-first	2020-06-08	2022-06-20	2	1	0.661452	＋	128
1079	2022-first	2020-10-29	2022-06-20	2	2	0.890175	＋	512
1080	2022-first	2021-03-08	2022-06-20	2	1	0.38323	＋	64
1081	2022-first	2020-09-13	2022-06-20	2	1	0.654492	＋	128
1082	2022-first	2021-06-17	2022-06-20	2	1	1.09782	＋	256
1083	2022-first	2021-06-17	2022-06-20	2	1	0.977023	＋	256
1084	2022-first	2020-09-13	2022-06-20	2	2	1.01543	＋	512
1085	2022-first	2020-10-27	2022-06-20	2	2	0.978652	＋	256
1086	2022-first	2020-12-26	2022-06-20	2	1	0.522291	＋	128
1087	2022-first	2020-09-13	2022-06-20	2	1	0.888975	＋	256
1088	2022-first	2020-10-29	2022-06-20	2	2	0.154407	＋	16
1089	2022-first	2020-01-26	2022-07-22	2	1	0.0980657	±	16
1090	2022-first	2019-10-20	2022-07-22	1	1	0.557805	＋	128
1091	2022-first	2019-12-27	2022-07-22	1.5	2	0.661269	＋	128
1092	2022-first	2020-01-27	2022-07-22	2	1	0.226721	＋	32
1093	2022-first	2019-10-16	2022-07-22	1	1	0.373369	＋	128
1094	2022-first	2019-10-09	2022-07-22	1	1	0.301395	＋	64
1095	2022-first	2021-05-07	2022-07-22	2	1	0.62888	＋	256
1096	2022-first	2020-03-06	2022-07-22	2	2	0.388664	＋	64
1097	2022-first	2020-03-03	2022-07-22	2	1	0.784525	＋	256
1098	2022-first	2020-03-01	2022-07-22	2	1	0.443545	＋	64
1099	2022-first	2019-10-14	2022-07-22	1	1	0.584795	＋	128
1100	2022-first	2020-01-24	2022-07-22	1.5	1	0.0359874	－	16
1101	2022-first	2020-03-11	2022-07-22	2	1	0.530814	＋	64
1102	2022-first	2020-03-05	2022-07-22	2	1	0.309492	＋	64
1103	2022-first	2019-10-15	2022-07-22	1	1	0.187135	＋	128
1104	2022-first	2019-10-16	2022-07-22	1	1	0.441745	＋	128
1105	2022-first	2020-01-24	2022-07-22	1.5	1	0.251012	＋	64
1106	2022-first	2020-01-24	2022-07-22	1.5	1	0.391363	＋	32
1107	2022-first	2020-03-27	2022-07-22	2	1	0.242015	＋	64
1108	2022-first	2019-11-21	2022-07-22	1.5	2	0.367072	＋	64
1109	2022-first	2019-11-28	2022-07-22	1.5	2	0.0674764	±	16
1110	2022-first	2021-05-06	2022-07-22	2	1	0.391363	＋	128
1111	2022-first	2019-11-17	2022-07-22	1.5	1	0.746739	＋	128
1112	2022-first	2020-06-01	2022-05-24	2	2	0.0443386	－	8
1113	2022-first	2020-06-13	2022-05-24	2	1	0.712989	＋	128
1114	2022-first	2020-05-14	2022-05-24	2	1	0.151962	＋	16
1115	2022-first	2020-05-25	2022-05-24	2	1	0.83926	＋	128
1116	2022-first	2020-04-21	2022-05-24	2	1	0.88836	＋	256
1117	2022-first	2020-05-05	2022-05-24	2	1	0.727174	＋	256
1118	2022-first	2020-07-12	2022-05-24	2	1	1.12533	＋	256
1119	2022-first	2020-12-09	2022-05-24	2	1	1.13941	＋	2048
1120	2022-first	2020-09-04	2022-05-24	2	1	0.94728	＋	512
1121	2022-first	2020-05-12	2022-05-24	2	1	1.3746	＋	512
1122	2022-first	2020-12-10	2022-05-24	2	1	1.01046	＋	128
1123	2022-first	2020-07-02	2022-05-24	2	1	0.905818	＋	128
1124	2022-first	2020-07-22	2022-05-24	2	1	0.593562	＋	64
1125	2022-first	2020-04-15	2022-05-24	2	1	0.420969	＋	64
1126	2022-first	2020-04-21	2022-05-24	2	1	0.712196	＋	16
1127	2022-first	2020-08-31	2022-05-24	2	1	0.502306	＋	256
1128	2022-first	2020-06-11	2022-05-24	2	1	0.844418	＋	64
1129	2022-first	2020-06-24	2022-05-24	2	1	0.782324	＋	64
1130	2022-first	2020-04-14	2022-05-24	2	1	0.370183	＋	16
1131	2022-first	2020-08-20	2022-05-24	2	1	0.862074	＋	64
1132	2022-first	2020-06-29	2022-05-24	2	1	0.0697317	±	16
1133	2022-first	2020-08-28	2022-05-24	2	1	0.0886773	±	8
1134	2022-first	2020-05-08	2022-05-24	2	1	0.838962	＋	128
1135	2022-first	2020-07-27	2022-05-24	2	1	0.251054	＋	64
1136	2022-first	2020-07-12	2022-05-24	2	1	0.866637	＋	256
1137	2022-first	2020-04-06	2022-05-24	2	1	0.452909	＋	128
1138	2022-first	2019-06-18	2022-05-16	1	1	1.2996	＋	512
1139	2022-first	2019-08-13	2022-05-16	1	2	0.332665	＋	32
1140	2022-first	2019-08-02	2022-05-16	1	1	1.47896	＋	1024
1141	2022-first	2020-02-01	2022-05-16	2	1	0.351703	＋	32
1142	2022-first	2021-04-15	2022-05-16	2	1	1.04008	＋	128
1143	2022-first	2020-11-30	2022-05-16	2	1	0.659319	＋	128
1144	2022-first	2019-02-12	2022-05-16	1	1	0.980962	＋	512
1145	2022-first	2020-06-17	2022-05-16	2	1	0.114228	＋	32
1146	2022-first	2020-11-30	2022-05-16	2	1	0.824649	＋	128
1147	2022-first	2019-12-01	2022-05-16	1.5	1	0.887776	＋	512
1148	2022-first	2021-02-18	2022-05-16	2	1	1.03206	＋	128
1149	2022-first	2019-04-12	2022-05-16	1	1	0.690381	＋	64
1150	2022-first	2021-02-18	2022-05-16	2	1	0.714429	＋	512
1151	2022-first	2019-11-03	2022-05-16	1.5	1	0.732465	＋	256
1152	2022-first	2021-04-04	2022-05-16	2	1	0.296593	＋	128
1153	2022-first	2021-02-18	2022-05-16	2	1	0.54008	＋	64
1154	2022-first	2021-04-04	2022-05-16	2	1	0.0581162	±	4
1155	2022-second	2021-02-16	2022-12-06	2	1	0.554397	＋	64
1156	2022-second	2021-03-11	2022-12-06	2	1	0.0217824	－	8
1157	2022-second	2021-03-10	2022-12-06	2	1	0.180739	＋	4
1158	2022-second	2020-09-28	2022-12-06	2	1	0.840692	＋	128
1159	2022-second	2019-12-16	2022-12-06	1.5	1	0.361088	＋	32
1160	2022-second	2021-07-31	2022-12-06	2	1	0.112113	＋	8
1161	2022-second	2020-10-14	2022-12-06	2	1	0.0955615	±	64
1162	2022-second	2019-07-02	2022-12-06	1	1	1.04267	＋	512
1163	2022-second	2021-01-30	2022-12-06	2	1	0.0564469	±	8
1164	2022-second	2019-12-08	2022-12-06	1.5	1	0.501386	＋	8
1165	2022-second	2021-07-11	2022-12-06	2	1	0.245696	＋	32
1166	2022-second	2021-12-02	2022-12-06	2	1	0.331889	＋	16
1167	2022-second	2019-05-20	2022-12-06	1	1	0.565952	＋	32
1168	2022-second	2019-07-28	2022-12-06	1	1	0.884022	＋	128
1169	2022-second	2021-09-08	2022-12-06	2	1	0.0883788	±	8
1170	2022-second	2021-10-26	2022-12-06	2	1	0.116719	＋	8
1171	2022-second	2021-05-21	2022-12-06	2	1	0.176992	＋	32
1172	2022-second	2021-01-07	2022-12-06	2	1	0.337744	＋	16
1173	2022-second	2020-12-27	2022-12-06	2	1	0.130226	＋	16
1174	2022-second	2019-09-22	2022-12-06	1	1	1.22848	＋	512
1175	2022-second	2019-10-12	2022-12-06	1	1	0.978022	＋	256
1176	2022-second	2021-03-09	2022-12-06	2	1	0.040598	－	4
1177	2022-second	2021-03-08	2022-12-06	2	1	0.376781	＋	32
1178	2022-second	2021-08-17	2022-12-06	2	1	0.254675	＋	32
1179	2022-second	2019-12-25	2022-10-07	1.5	1	0.155	＋	32
1180	2022-second	2019-07-23	2022-10-07	1	1	0.856111	＋	256
1181	2022-second	2019-08-06	2022-10-07	1	2	1.03667	＋	256
1182	2022-second	2020-09-06	2022-10-07	2	1	0.168889	＋	16
1183	2022-second	2019-12-14	2022-10-07	1.5	1	0.853333	＋	512
1184	2022-second	2021-05-01	2022-10-07	2	1	0.425	＋	64
1185	2022-second	2021-05-20	2022-10-07	2	1	0.0572222	±	16
1186	2022-second	2019-07-20	2022-10-07	1	1	0.410556	＋	256
1187	2022-second	2021-05-20	2022-10-07	2	1	0.0122222	－	8
1188	2022-second	2021-05-04	2022-10-07	2	1	0.0872222	±	4
1189	2022-second	2020-12-05	2022-10-07	2	2	0.681111	＋	128
1190	2022-second	2020-12-05	2022-10-07	2	1	0.22	＋	64
1191	2022-second	2021-05-01	2022-10-07	2	1	0.0683333	±	8
1192	2022-second	2020-12-26	2022-10-07	2	1	0.0127778	－	8
1193	2022-second	2021-05-01	2022-10-07	2	1	0.343889	＋	256
1194	2022-second	2020-10-23	2022-12-12	2	1	0.103226	＋	4
1195	2022-second	2020-11-22	2022-12-12	2	1	0.307171	＋	32
1196	2022-second	2020-05-03	2022-12-12	2	1	0.876213	＋	128
1197	2022-second	2020-12-31	2022-12-12	2	2	0.084103	±	4
1198	2022-second	2021-10-09	2022-12-12	2	1	0.747644	＋	32
1199	2022-second	2021-09-12	2022-12-12	2	1	0.118635	＋	16
1200	2022-second	2020-02-11	2022-12-12	2	1	0.705036	＋	64
1201	2022-second	2020-07-05	2022-12-12	2	1	0.548341	＋	64
1202	2022-second	2020-03-10	2022-12-12	2	1	1.13892	＋	256
1203	2022-second	2021-02-07	2022-12-12	2	1	0.16802	＋	8
1204	2022-second	2020-11-22	2022-12-12	2	1	0.130435	＋	8
1205	2022-second	2021-08-09	2022-12-12	2	1	0.0875139	±	8
1206	2022-second	2021-08-31	2022-12-12	2	1	0.347454	＋	32
1207	2022-second	2021-08-09	2022-12-12	2	1	0.918803	＋	128
1208	2022-second	2020-02-11	2022-12-12	2	1	1.65738	＋	2048
1209	2022-second	2020-02-23	2022-12-12	2	1	1.27146	＋	512
1210	2022-second	2020-03-11	2022-12-12	2	1	1.01403	＋	256
1211	2022-second	2021-04-03	2022-12-12	2	1	0.435061	＋	32
1212	2022-second	2020-02-12	2022-12-12	2	1	0.530565	＋	64
1213	2022-second	2020-09-10	2022-12-12	2	1	0.134708	＋	16
1214	2022-second	2020-09-01	2022-12-12	2	1	0.428465	＋	64
1215	2022-second	2020-04-10	2022-12-12	2	1	1.29757	＋	512
1216	2022-second	2019-12-16	2022-12-12	1.5	1	0.90078	＋	128
1217	2022-second	2020-03-10	2022-12-12	2	1	0.662765	＋	128
1218	2022-second	2020-03-03	2022-11-21	2	2	0.141289	＋	64
1219	2022-second	2020-01-23	2022-11-21	1.5	1	0.155844	＋	32
1220	2022-second	2019-11-28	2022-11-21	1.5	1	0.171043	＋	32
1221	2022-second	2020-01-23	2022-11-21	1.5	1	0.308874	＋	16
1222	2022-second	2020-05-12	2022-11-21	2	2	0.783161	＋	256
1223	2022-second	2019-11-28	2022-11-21	1.5	1	0.35857	＋	64
1224	2022-second	2020-05-06	2022-11-21	2	2	0.172973	＋	16
1225	2022-second	2020-05-07	2022-11-21	2	3	0.347312	＋	64
1226	2022-second	2020-08-19	2022-11-21	2	2	0.656668	＋	64
1227	2022-second	2020-04-02	2022-11-21	2	1	0.143621	＋	16
1228	2022-second	2019-11-22	2022-11-21	1.5	1	1.01283	＋	512
1229	2022-second	2020-04-09	2022-11-21	2	2	0.00683527	－	1
1230	2022-second	2020-08-14	2022-11-21	2	1	0.0463994	－	8
1231	2022-second	2020-10-04	2022-11-21	2	2	0.167263	＋	32
1232	2022-second	2020-04-02	2022-11-21	2	2	0.139681	＋	32
1233	2022-second	2020-08-18	2022-11-21	2	3	0.311286	＋	128
1234	2022-second	2019-11-28	2022-11-21	1.5	1	0.657794	＋	128
1235	2022-second	2020-03-05	2022-11-21	2	1	0.00578988	－	4
1236	2022-second	2020-04-02	2022-11-21	2	1	0.522456	＋	32
1237	2022-second	2020-08-14	2022-11-21	2	1	0.3798	＋	64
1238	2022-second	2019-11-28	2022-11-21	1.5	2	0.317398	＋	64
1239	2022-second	2020-10-07	2022-11-21	2	2	0.182381	＋	16
1240	2022-second	2021-05-08	2022-11-28	2	1	1.45549	＋	1024
1241	2022-second	2021-09-23	2022-11-28	2	1	0.54423	＋	64
1242	2022-second	2020-02-10	2022-11-28	2	1	0.298732	＋	32
1243	2022-second	2020-02-10	2022-11-28	2	1	0.328297	＋	128
1244	2022-second	2021-05-03	2022-11-28	2	1	1.04486	＋	256
1245	2022-second	2020-02-10	2022-11-28	2	1	0.518408	＋	64
1246	2022-second	2020-09-23	2022-11-28	2	1	0.2716	＋	64
1247	2022-second	2021-09-23	2022-11-28	2	1	0.0163727	－	2
1248	2022-second	2021-09-23	2022-11-28	2	1	0.0747532	±	4
1249	2022-second	2021-09-23	2022-11-28	2	1	0.683913	＋	64
1250	2022-second	2021-09-23	2022-11-28	2	1	0.324835	＋	32
1251	2022-second	2021-06-01	2022-11-28	2	1	0.651916	＋	64
1252	2022-second	2021-06-01	2022-11-28	2	1	0.379193	＋	16
1253	2022-second	2020-09-15	2022-11-28	2	2	0.351686	＋	32
1254	2022-second	2021-11-19	2022-11-28	2	1	0.426907	＋	32
1255	2022-second	2021-06-01	2022-11-28	2	1	0.338308	＋	16
1256	2022-second	2021-09-23	2022-11-28	2	1	0.291622	＋	8
1257	2022-second	2021-02-04	2022-11-28	2	2	0.103382	＋	8
1258	2022-second	2021-11-18	2022-11-28	2	1	0.854376	＋	64
1259	2022-second	2020-12-01	2022-11-28	2	1	0.620199	＋	256
1260	2022-second	2021-09-23	2022-11-28	2	1	0.122281	＋	16
1261	2022-second	2021-10-15	2022-11-28	2	1	0.331758	＋	32
1262	2022-second	2019-02-20	2022-12-14	1	1	0.297686	＋	32
1263	2022-second	2021-12-07	2022-12-14	2	1	0.294023	＋	32
1264	2022-second	2018-02-01	2022-12-14	1	1	0.197137	＋	64
1265	2022-second	2020-10-06	2022-12-14	2	1	0.628042	＋	128
1266	2022-second	2021-12-07	2022-12-14	2	1	0.873024	＋	256
1267	2022-second	2021-12-07	2022-12-14	2	1	0.278548	＋	32
1268	2022-second	2021-12-07	2022-12-14	2	1	0.663552	＋	128
1269	2022-second	2020-08-17	2022-12-14	2	1	0.919224	＋	256
1270	2022-second	2021-12-07	2022-12-14	2	1	0.219564	＋	128
1271	2022-second	2020-12-09	2022-12-14	2	1	0.418794	＋	128
1272	2022-second	2018-12-15	2022-12-14	1	1	1.15224	＋	1024
1273	2022-second	2021-08-16	2022-12-14	2	1	0.141741	＋	16
1274	2022-second	2020-08-17	2022-12-14	2	1	0.746907	＋	128
1275	2022-second	2021-06-03	2022-12-14	2	1	0.421485	＋	64
1276	2022-second	2021-10-08	2022-12-14	2	1	1.07622	＋	128
1277	2022-second	2020-10-06	2022-12-14	2	1	0.536912	＋	64
1278	2022-second	2018-03-16	2022-12-14	1	1	0.455276	＋	128
1279	2022-second	2017-10-08	2022-12-14	1	1	0.845812	＋	128
1280	2022-second	2021-12-07	2022-12-14	2	1	0.124995	＋	16
1281	2022-second	2018-03-16	2022-12-14	1	1	0.798191	＋	64
1282	2022-second	2020-08-17	2022-12-14	2	1	0.383135	＋	64
1283	2022-second	2019-12-25	2022-12-14	1.5	2	0.333869	＋	64
1284	2022-second	2020-08-17	2022-12-14	2	1	0.785632	＋	128
1285	2022-second	2018-06-07	2022-12-14	1	1	0.923261	＋	256
1286	2022-second	2020-10-09	2022-12-12	2	1	0.474303	＋	128
1287	2022-second	2021-08-11	2022-12-12	2	1	1.00011	＋	256
1288	2022-second	2020-01-01	2022-12-12	1.5	1	0.712147	＋	256
1289	2022-second	2021-11-27	2022-12-12	2	1	0.167765	＋	8
1290	2022-second	2020-06-02	2022-12-12	2	1	1.17494	＋	1024
1291	2022-second	2021-03-15	2022-12-12	2	1	0.329557	＋	16
1292	2022-second	2020-09-26	2022-12-12	2	2	0.693644	＋	256
1293	2022-second	2020-07-15	2022-12-12	2	1	0.64083	＋	128
1294	2022-second	2020-04-01	2022-12-12	2	1	0.766855	＋	256
1295	2022-second	2020-08-09	2022-12-12	2	1	0.995593	＋	256
1296	2022-second	2021-08-21	2022-12-12	2	1	1.14187	＋	256
1297	2022-second	2021-05-15	2022-12-12	2	1	0.295538	＋	32
1298	2022-second	2021-01-29	2022-12-12	2	1	0.144527	＋	16
1299	2022-second	2021-10-14	2022-12-12	2	1	0.0643963	±	8
1300	2022-second	2021-09-09	2022-12-12	2	1	0.00298671	－	1
1301	2022-second	2021-09-28	2022-12-12	2	1	0.111819	＋	16
1302	2022-second	2021-06-17	2022-12-12	2	1	0.39206	＋	32
1303	2022-second	2020-04-11	2022-12-12	2	1	0.989619	＋	256
1304	2022-second	2021-08-22	2022-12-12	2	1	1.0908	＋	256
1305	2022-second	2020-10-04	2022-12-12	2	1	0.485813	＋	64
1306	2022-second	2021-10-14	2022-12-12	2	1	0.748716	＋	128
1307	2022-second	2021-11-27	2022-12-12	2	1	0.478019	＋	16
1308	2022-second	2021-07-22	2022-12-12	2	1	0.403788	＋	64
1309	2022-second	2020-10-08	2022-12-12	2	1	0.561719	＋	64
1310	2022-second	2021-04-01	2022-10-28	2	1	0.265698	＋	32
1311	2022-second	2021-08-09	2022-10-28	2	1	0.00492793	－	2
1312	2022-second	2021-09-08	2022-10-28	2	1	0.050347	±	8
1313	2022-second	2020-02-16	2022-10-28	2	1	0.685803	＋	128
1314	2022-second	2021-04-28	2022-10-28	2	1	0.48573	＋	256
1315	2022-second	2020-08-27	2022-10-28	2	1	0.205659	＋	64
1316	2022-second	2019-09-13	2022-10-28	1	2	0.828631	＋	128
1317	2022-second	2021-11-05	2022-11-28	2	1	0.0408373	－	0
1318	2022-second	2021-11-24	2022-11-28	2	1	0.2805	＋	64
1319	2022-second	2021-11-03	2022-11-28	2	1	0.0546398	±	2
1320	2022-second	2021-11-03	2022-11-28	2	1	0.064678	±	4
1321	2022-second	2021-11-06	2022-11-28	2	1	0.248446	＋	8
1322	2022-second	2021-11-08	2022-11-28	2	1	0.0350197	－	0
1323	2022-second	2021-11-24	2022-11-28	2	1	0.411795	＋	32
1324	2022-second	2021-06-02	2022-11-28	2	1	0.250727	＋	16
1325	2022-second	2021-07-01	2022-11-28	2	1	0.683739	＋	32
1326	2022-second	2021-06-02	2022-11-28	2	1	0.0350197	－	4
1327	2022-second	2021-11-24	2022-11-28	2	1	0.0367307	－	16
1328	2022-second	2021-08-03	2022-11-28	2	1	0.282211	＋	16
1329	2022-second	2021-04-28	2022-11-28	2	1	0.025894	－	16
1330	2022-second	2021-08-03	2022-11-28	2	1	0.182969	＋	16
1331	2022-second	2021-09-08	2022-11-28	2	1	-0.0158558	－	2
1332	2022-second	2021-08-04	2022-11-28	2	1	0.499629	＋	128
1333	2022-second	2021-07-08	2022-11-28	2	1	0.573661	＋	128
1334	2022-second	2021-10-03	2022-11-28	2	1	0.309225	＋	32
1335	2022-second	2021-10-23	2022-11-28	2	1	0.0348701	－	4
1336	2022-second	2021-10-23	2022-11-28	2	1	0.589877	＋	64
1337	2022-second	2021-04-04	2022-11-28	2	1	1.16143	＋	512
1338	2022-second	2021-11-16	2022-11-28	2	1	0.108135	＋	8
1339	2022-second	2021-10-03	2022-11-28	2	1	0.0688277	±	4
1340	2022-second	2021-07-24	2022-11-28	2	1	0.228746	＋	16
1341	2022-second	2021-07-24	2022-11-28	2	1	1.19592	＋	512
1342	2022-second	2021-11-16	2022-11-28	2	1	0.0402854	－	2
1343	2022-second	2021-07-24	2022-11-28	2	1	0.0124771	－	1
1344	2022-second	2021-06-01	2022-12-08	2	1	0.123946	＋	8
1345	2022-second	2020-02-27	2022-12-08	2	1	0.739426	＋	512
1346	2022-second	2020-09-26	2022-12-08	2	1	0.488672	＋	64
1347	2022-second	2019-03-13	2022-12-08	1	2	0.410887	＋	128
1348	2022-second	2021-10-02	2023-02-01	2	1	0.015402	－	2
1349	2022-second	2020-12-15	2023-02-01	2	1	-0.000751315	－	1
1350	2022-second	2021-04-20	2023-02-01	2	1	0.0625094	±	1
1351	2022-second	2020-12-17	2023-02-01	2	1	0.350488	＋	4
1352	2022-second	2022-01-28	2023-02-01	2	1	0.287002	＋	32
1353	2022-second	2022-01-02	2023-02-01	2	1	1.26108	＋	512
1354	2022-second	2021-07-01	2023-02-01	2	1	0.0189146	－	2
1355	2022-second	2020-10-16	2023-02-01	2	1	0.314249	＋	8
1356	2022-second	2021-03-17	2023-02-01	2	1	0.162147	＋	8
1357	2022-second	2020-11-06	2023-02-01	2	1	0.479928	＋	32
1358	2022-second	2021-07-12	2023-02-01	2	1	1.03339	＋	256
1359	2022-second	2021-09-10	2023-02-01	2	1	1.12428	＋	512
1360	2022-second	2020-05-29	2023-02-01	2	1	0.232861	＋	16
1361	2022-second	2021-09-10	2023-02-01	2	1	0.496095	＋	32
1362	2022-second	2021-03-05	2023-02-01	2	1	0.560609	＋	64
1363	2022-second	2020-06-01	2023-02-01	2	1	0.365028	＋	32
1364	2022-second	2021-12-24	2023-02-01	2	1	0.0734607	±	2
1365	2022-second	2022-01-02	2023-02-01	2	1	1.33752	＋	256
1366	2022-second	2021-08-27	2023-02-01	2	1	0.15422	＋	8
1367	2022-second	2020-10-18	2023-02-01	2	1	0.335989	＋	32
1368	2022-second	2021-03-17	2023-02-01	2	1	1.16438	＋	256
1369	2022-second	2022-01-08	2023-02-01	2	1	0.827532	＋	256
1370	2022-second	2022-01-11	2023-02-01	2	1	1.18667	＋	64
1371	2022-second	2021-03-10	2023-02-01	2	1	0.937488	＋	64
1372	2022-second	2022-01-02	2023-02-01	2	1	0.123926	＋	16
1373	2022-second	2021-12-24	2023-02-01	2	1	0.0727544	±	2
1374	2022-second	2021-03-10	2023-02-01	2	1	0.0198564	－	2
1375	2022-second	2020-06-12	2023-02-01	2	1	0.803124	＋	64
1376	2022-second	2022-01-07	2023-02-01	2	1	0.741906	＋	128
1377	2022-second	2020-12-25	2023-02-01	2	1	0.282463	＋	64
1378	2022-second	2021-11-14	2023-02-01	2	1	0.438018	＋	64
1379	2022-second	2021-06-17	2022-12-12	2	2	0.631364	＋	512
1380	2022-second	2020-09-13	2022-12-12	2	3	0.960702	＋	256
1381	2022-second	2020-09-13	2022-12-12	2	2	0.282051	＋	64
1382	2022-second	2021-06-17	2022-12-12	2	2	0.966462	＋	256
1383	2022-second	2021-06-18	2022-12-12	2	1	0.361297	＋	64
1384	2022-second	2020-12-24	2022-12-12	2	1	0.434783	＋	64
1385	2022-second	2021-10-20	2022-12-12	2	1	0.292363	＋	64
1386	2022-second	2021-05-31	2022-12-12	2	2	0.0743218	±	32
1387	2022-second	2020-06-08	2022-12-12	2	4	0.257618	＋	32
1388	2022-second	2020-10-29	2022-12-12	2	1	0.488852	＋	256
1389	2022-second	2021-04-15	2022-12-12	2	1	0.589558	＋	128
1390	2022-second	2021-05-31	2022-12-12	2	1	0.0481234	－	4
1391	2022-second	2021-08-10	2022-12-12	2	1	0.582497	＋	64
1392	2022-second	2021-10-20	2022-12-12	2	1	0.322464	＋	64
1393	2022-second	2020-06-18	2022-12-12	2	1	0.411371	＋	32
1394	2022-second	2021-03-11	2022-12-12	2	2	0.0117057	－	0
1395	2022-second	2021-10-20	2022-12-12	2	1	0.581475	＋	512
1396	2022-second	2021-03-11	2022-12-12	2	1	0.12003	＋	32
1397	2022-second	2020-10-27	2022-12-12	2	2	0.98913	＋	1024
1398	2022-second	2021-04-08	2022-12-12	2	1	0.303233	＋	128
1399	2022-second	2021-02-05	2022-12-12	2	1	0.154125	＋	32
1400	2022-second	2021-02-05	2022-12-12	2	2	0.883222	＋	512
1401	2022-second	2020-06-08	2022-12-12	2	1	0.265886	＋	32
1402	2022-second	2019-11-28	2022-12-12	1.5	1	0.0746934	±	128
1403	2022-second	2020-06-08	2022-12-12	2	3	0.48337	＋	128
1404	2022-second	2020-10-29	2022-12-12	2	3	0.0587142	±	32
1405	2022-second	2020-04-02	2022-12-12	2	3	0.653475	＋	512
1406	2022-second	2019-11-28	2022-12-12	1.5	1	0.420853	＋	256
1407	2022-second	2020-12-26	2022-12-12	2	2	0.349447	＋	128
1408	2022-second	2020-08-23	2022-12-09	2	1	0.0382742	－	8
1409	2022-second	2020-09-20	2022-12-09	2	1	0.0757751	±	16
1410	2022-second	2020-06-01	2022-12-09	2	1	0.0787134	±	4
1411	2022-second	2020-07-05	2022-12-09	2	1	0.822624	＋	512
1412	2022-second	2020-06-01	2022-12-09	2	1	0.558184	＋	64
1413	2022-second	2021-09-16	2022-12-09	2	1	0.532436	＋	64
1414	2022-second	2020-07-25	2022-12-09	2	1	0.460605	＋	32
1415	2022-second	2020-09-05	2022-12-09	2	1	0.553854	＋	128
1416	2022-second	2020-04-05	2022-12-09	2	1	0.499497	＋	128
1417	2022-second	2020-07-05	2022-12-09	2	1	0.554396	＋	128
1418	2022-second	2021-04-01	2022-12-09	2	1	0.720019	＋	128
1419	2022-second	2020-09-27	2022-12-09	2	1	1.01956	＋	512
1420	2022-second	2021-04-08	2022-12-09	2	1	0.0841259	±	16
1421	2022-second	2020-06-29	2022-12-09	2	1	0.15039	＋	16
1422	2022-second	2020-05-08	2022-12-09	2	1	0.360628	＋	16
1423	2022-second	2020-07-05	2022-12-09	2	2	0.228253	＋	32
1424	2022-second	2020-06-08	2022-12-09	2	1	0.00827341	－	2
1425	2022-second	2020-04-29	2022-12-09	2	1	0.335189	＋	64
1426	2022-second	2020-05-19	2022-12-09	2	1	0.253074	＋	64
1427	2022-second	2020-06-22	2022-12-09	2	1	0.323282	＋	16
1428	2022-second	2020-05-25	2022-12-09	2	1	0.216036	＋	16
1429	2022-second	2020-06-29	2022-12-09	2	1	0.0921673	±	16
1430	2022-second	2020-05-05	2022-12-09	2	1	0.67927	＋	128
1431	2022-second	2020-05-10	2022-12-09	2	1	0.437949	＋	64
1432	2022-second	2020-06-03	2022-12-09	2	1	0.497332	＋	256
1433	2022-second	2021-04-19	2022-10-24	2	1	0.126431	＋	16
1434	2022-second	2020-08-08	2022-10-24	2	1	0.302638	＋	64
1435	2022-second	2020-02-01	2022-10-24	2	1	0.2001	＋	64
1436	2022-second	2019-12-01	2022-10-24	1.5	1	0.654057	＋	512
1437	2022-second	2019-06-18	2022-10-24	1	1	1.14684	＋	1024
1438	2022-second	2020-12-15	2022-10-24	2	1	0.70881	＋	256
1439	2022-second	2021-09-11	2022-10-24	2	1	0.217023	＋	16
1440	2022-second	2020-12-24	2022-10-24	2	1	0.0657043	±	8
1441	2022-second	2020-06-08	2022-10-24	2	1	0.894973	＋	1024
1442	2022-second	2021-08-09	2022-10-24	2	1	0.652066	＋	128
1443	2022-second	2021-09-11	2022-10-24	2	1	0.188153	＋	32
1444	2022-second	2020-05-17	2022-10-24	2	1	0.504729	＋	256
1445	2022-second	2020-07-24	2022-10-24	2	1	0.0189149	－	8
1446	2022-second	2020-08-08	2022-10-24	2	1	0.198109	＋	64
1447	2022-second	2019-06-18	2022-10-24	1	1	1.0891	＋	256
1448	2022-second	2021-01-05	2022-10-24	2	1	0.176207	＋	8
1449	2022-second	2019-04-30	2022-10-24	1	1	0.461921	＋	128
1450	2022-second	2021-04-04	2022-10-24	2	1	0.444002	＋	256
1451	2022-second	2020-06-08	2022-10-24	2	1	0.611249	＋	256
1452	2022-second	2020-01-14	2022-10-24	1.5	1	0.396217	＋	64
