# Supplementary material for: Evaluation of Immune Status of Pigs against Classical Swine Fever for Three Years after the Initiation of Vaccination in Gifu Prefecture, Japan
Source: Pathogens. 2024 Jul 25;13(8):616. doi: 10.3390/pathogens13080616 (PMC11357676; doi:10.3390/pathogens13080616)
Supplement: Supplementary file 1 [file pathogens-13-00616-s001.zip › TableS2. List of fattening pig samples.xlsx]

## Sheet: Table S2
Table S2. List of fattening pig samples collected in Gifu Prefecture between 2020 and 2022.
No.	Term	Farm	Birthday	Date of Sampling	Vaccine Age (days)	ELISA		SNT Result 1
						SP value	Result
1	2020-second	1	2020-03-12	2020-09-08	35	0.0206612	－	2
2	2020-second	1	2020-03-12	2020-09-08	35	0.845537	＋	(1024)
3	2020-second	1	2020-03-12	2020-09-08	35	0.012314	－	2
4	2020-second	1	2020-03-12	2020-09-08	35	0.0180165	－	4
5	2020-second	1	2020-03-12	2020-09-08	35	0.892727	＋	(1024)
6	2020-second	1	2020-03-12	2020-09-08	35	0.0343802	－	2
7	2020-second	1	2020-03-12	2020-09-08	35	0.490744	＋	(128)
8	2020-second	1	2020-03-12	2020-09-08	35	0.253388	＋	(32)
9	2020-second	1	2020-03-12	2020-09-08	35	0.529008	＋	(128)
10	2020-second	1	2020-03-12	2020-09-08	35	0.093719	±	8
11	2020-second	1	2020-03-12	2020-09-08	35	0.0165289	－	1
12	2020-second	1	2020-03-12	2020-09-08	35	0.428017	＋	(64)
13	2020-second	1	2020-03-12	2020-09-08	35	0.512314	＋	(128)
14	2020-second	1	2020-03-12	2020-09-08	35	0.0707438	±	16
15	2020-second	1	2020-03-12	2020-09-08	35	0.59405	＋	(128)
16	2020-second	1	2020-03-12	2020-09-08	35	1.17314	＋	(2048)
17	2020-second	1	2020-03-12	2020-09-08	35	0.0963636	±	4
18	2020-second	1	2020-03-12	2020-09-08	35	0.0698347	±	4
19	2020-second	1	2020-03-12	2020-09-08	35	0.24562	＋	(32)
20	2020-second	1	2020-03-12	2020-09-08	35	0.0278512	－	2
21	2020-second	3	2020-04-14	2020-09-11	55	1.29843	＋	(2048)
22	2020-second	3	2020-04-14	2020-09-11	55	0.864793	＋	(1024)
23	2020-second	3	2020-04-14	2020-09-11	55	1.24818	＋	(2048)
24	2020-second	3	2020-04-14	2020-09-11	55	1.15917	＋	(2048)
25	2020-second	3	2020-04-14	2020-09-11	55	0.922435	＋	(1024)
26	2020-second	3	2020-04-14	2020-09-11	55	0.770243	＋	(512)
27	2020-second	3	2020-04-14	2020-09-11	55	1.0485	＋	(2048)
28	2020-second	3	2020-04-14	2020-09-11	55	0.981093	＋	(1024)
29	2020-second	3	2020-04-14	2020-09-11	55	0.838522	＋	(1024)
30	2020-second	3	2020-04-14	2020-09-11	55	0.809661	＋	(512)
31	2020-second	3	2020-04-14	2020-09-11	55	0.951296	＋	(1024)
32	2020-second	3	2020-04-14	2020-09-11	55	1.02739	＋	(1024)
33	2020-second	3	2020-04-14	2020-09-11	55	0.975147	＋	(1024)
34	2020-second	3	2020-04-14	2020-09-11	55	0.946753	＋	(1024)
35	2020-second	3	2020-04-14	2020-09-11	55	0.814204	＋	(512)
36	2020-second	3	2020-04-14	2020-09-11	55	1.00909	＋	(1024)
37	2020-second	3	2020-04-14	2020-09-11	55	1.01376	＋	(1024)
38	2020-second	3	2020-04-14	2020-09-11	55	0.862841	＋	(1024)
39	2020-second	3	2020-04-14	2020-09-11	55	0.683458	＋	(256)
40	2020-second	3	2020-04-14	2020-09-11	55	0.929583	＋	(1024)
41	2020-second	4	2020-03-15	2020-09-11	40	0.469869	＋	(128)
42	2020-second	4	2020-03-15	2020-09-11	40	0.0650053	±	(4)
43	2020-second	4	2020-03-15	2020-09-11	40	0.604556	＋	(128)
44	2020-second	4	2020-03-15	2020-09-11	40	0.967397	＋	(1024)
45	2020-second	4	2020-03-15	2020-09-11	40	0.553915	＋	(128)
46	2020-second	4	2020-03-15	2020-09-11	40	0.494254	＋	(128)
47	2020-second	4	2020-03-15	2020-09-11	40	0.921566	＋	(1024)
48	2020-second	4	2020-03-15	2020-09-11	40	0.574359	＋	(128)
49	2020-second	4	2020-03-15	2020-09-11	40	0.524519	＋	(128)
50	2020-second	4	2020-03-15	2020-09-11	40	0.799706	＋	(512)
51	2020-second	4	2020-03-15	2020-09-11	40	0.203434	＋	(32)
52	2020-second	4	2020-03-15	2020-09-11	40	0.576229	＋	(128)
53	2020-second	4	2020-03-15	2020-09-11	40	0.797835	＋	(512)
54	2020-second	4	2020-03-15	2020-09-11	40	0.201296	＋	(32)
55	2020-second	4	2020-03-15	2020-09-11	40	0.458779	＋	(128)
56	2020-second	4	2020-03-15	2020-09-11	40	0.669361	＋	(256)
57	2020-second	4	2020-03-15	2020-09-11	40	0.894441	＋	(1024)
58	2020-second	4	2020-03-15	2020-09-11	40	0.50795	＋	(128)
59	2020-second	4	2020-03-15	2020-09-11	40	0.627071	＋	(256)
60	2020-second	4	2020-03-15	2020-09-11	40	0.379677	＋	(32)
61	2020-second	5	2020-04-09	2020-09-25	36	0.00699688	－	0
62	2020-second	5	2020-04-09	2020-09-25	36	0.00588847	－	0
63	2020-second	5	2020-04-09	2020-09-25	36	0.484378	＋	(128)
64	2020-second	5	2020-04-09	2020-09-25	36	0.438656	＋	(64)
65	2020-second	6	2020-03-29	2020-09-25	60	0.171805	＋	(16)
66	2020-second	6	2020-03-29	2020-09-25	60	0.533564	＋	(128)
67	2020-second	6	2020-03-29	2020-09-25	60	0.00928299	－	0
68	2020-second	6	2020-03-29	2020-09-25	60	0.124212	＋	(8)
69	2020-second	6	2020-03-29	2020-09-25	60	0.628907	＋	(256)
70	2020-second	6	2020-03-29	2020-09-25	60	0.610496	＋	(256)
71	2020-second	6	2020-03-29	2020-09-25	60	0.0934286	±	(8)
72	2020-second	6	2020-03-29	2020-09-25	60	0.0295486	－	1
73	2020-second	6	2020-03-29	2020-09-25	60	0.207233	＋	(32)
74	2020-second	6	2020-03-29	2020-09-25	60	0.759156	＋	(512)
75	2020-second	6	2020-03-29	2020-09-25	60	0.323396	＋	(32)
76	2020-second	6	2020-03-29	2020-09-25	60	0.118915	＋	(8)
77	2020-second	6	2020-03-29	2020-09-25	60	0.199961	＋	(32)
78	2020-second	6	2020-03-29	2020-09-25	60	0.312389	＋	(32)
79	2020-second	6	2020-03-29	2020-09-25	60	0.610955	＋	(256)
80	2020-second	6	2020-03-29	2020-09-25	60	0.629758	＋	(256)
81	2020-second	6	2020-03-29	2020-09-25	60	0.634148	＋	(256)
82	2020-second	6	2020-03-29	2020-09-25	60	0.0680731	±	8
83	2020-second	6	2020-03-29	2020-09-25	60	0.00373452	－	1
84	2020-second	6	2020-03-29	2020-09-25	60	0.00904147	－	2
85	2020-second	7	2020-04-22	2020-09-25	36	0.676473	＋	(256)
86	2020-second	7	2020-04-22	2020-09-25	36	0.09677	±	8
87	2020-second	7	2020-04-22	2020-09-25	36	0.633362	＋	(256)
88	2020-second	7	2020-04-22	2020-09-25	36	0.00576558	－	2
89	2020-second	7	2020-04-22	2020-09-25	36	0.051235	±	1
90	2020-second	7	2020-04-22	2020-09-25	36	0.0148726	－	0
91	2020-second	7	2020-04-22	2020-09-25	36	0.0333486	－	2
92	2020-second	7	2020-04-22	2020-09-25	36	0.724825	＋	(256)
93	2020-second	7	2020-04-22	2020-09-25	36	0.00478281	－	2
94	2020-second	7	2020-04-22	2020-09-25	36	0.0214244	－	2
95	2020-second	7	2020-04-22	2020-09-25	36	0.00746904	－	0
96	2020-second	7	2020-04-22	2020-09-25	36	0.00163795	－	1
97	2020-second	7	2020-04-22	2020-09-25	36	0.476708	＋	(128)
98	2020-second	7	2020-04-22	2020-09-25	36	0.0166416	－	2
99	2020-second	7	2020-04-22	2020-09-25	36	0.311603	＋	(32)
100	2020-second	7	2020-04-22	2020-09-25	36	0.0580489	±	4
101	2020-second	7	2020-04-22	2020-09-25	36	0.682697	＋	(256)
102	2020-second	7	2020-04-22	2020-09-25	36	0.489681	＋	(128)
103	2020-second	7	2020-04-22	2020-09-25	36	0.245627	＋	(32)
104	2020-second	7	2020-04-22	2020-09-25	36	0.815305	＋	(512)
105	2020-second	8	2020-04-22	2020-09-25	35	0.00471729	－	1
106	2020-second	8	2020-04-22	2020-09-25	35	0.0631593	±	4
107	2020-second	8	2020-04-22	2020-09-25	35	0.55402	＋	(128)
108	2020-second	8	2020-04-22	2020-09-25	35	0.367031	＋	(32)
109	2020-second	8	2020-04-22	2020-09-25	35	0.0751491	±	4
110	2020-second	8	2020-04-22	2020-09-25	35	-0.00563454	－	0
111	2020-second	8	2020-04-22	2020-09-25	35	0.116425	＋	(8)
112	2020-second	8	2020-04-22	2020-09-25	35	0.0982114	±	16
113	2020-second	8	2020-04-22	2020-09-25	35	0.00935703	－	0
114	2020-second	8	2020-04-22	2020-09-25	35	0.00682283	－	0
115	2020-second	8	2020-04-22	2020-09-25	35	0.206309	＋	(32)
116	2020-second	8	2020-04-22	2020-09-25	35	0.221515	＋	(32)
117	2020-second	8	2020-04-22	2020-09-25	35	0.509503	＋	(128)
118	2020-second	8	2020-04-22	2020-09-25	35	0.847331	＋	(1024)
119	2020-second	8	2020-04-22	2020-09-25	35	0.242048	＋	(32)
120	2020-second	8	2020-04-22	2020-09-25	35	0.529322	＋	(128)
121	2020-second	8	2020-04-22	2020-09-25	35	0.348224	＋	(32)
122	2020-second	8	2020-04-22	2020-09-25	35	0.00435362	－	16
123	2020-second	8	2020-04-22	2020-09-25	35	0.00500341	－	0
124	2020-second	8	2020-04-22	2020-09-25	35	0.00539329	－	2
125	2020-second	9	2020-03-29	2020-09-25	43	0.381234	＋	(64)
126	2020-second	9	2020-03-29	2020-09-25	43	0.653433	＋	(256)
127	2020-second	9	2020-03-29	2020-09-25	43	0.620358	＋	(256)
128	2020-second	9	2020-03-29	2020-09-25	43	0.526723	＋	(128)
129	2020-second	9	2020-03-29	2020-09-25	43	0.119367	＋	(8)
130	2020-second	9	2020-03-29	2020-09-25	43	0.215017	＋	(32)
131	2020-second	9	2020-03-29	2020-09-25	43	0.22184	＋	(32)
132	2020-second	9	2020-03-29	2020-09-25	43	0.937717	＋	(1024)
133	2020-second	9	2020-03-29	2020-09-25	43	0.511453	＋	(128)
134	2020-second	9	2020-03-29	2020-09-25	43	0.210208	＋	(32)
135	2020-second	9	2020-03-29	2020-09-25	43	0.00116963	－	1
136	2020-second	9	2020-03-29	2020-09-25	43	0.902239	＋	(1024)
137	2020-second	9	2020-03-29	2020-09-25	43	0.886384	＋	(1024)
138	2020-second	9	2020-03-29	2020-09-25	43	0.603139	＋	(128)
139	2020-second	9	2020-03-29	2020-09-25	43	0.387082	＋	(64)
140	2020-second	9	2020-03-29	2020-09-25	43	0.281491	＋	(32)
141	2020-second	9	2020-03-29	2020-09-25	43	0.0439261	－	2
142	2020-second	9	2020-03-29	2020-09-25	43	0.880016	＋	(1024)
143	2020-second	9	2020-03-29	2020-09-25	43	0.306638	＋	(32)
144	2020-second	9	2020-03-29	2020-09-25	43	0.265376	＋	(32)
145	2020-second	9	2020-03-29	2020-09-25	43	0.48819	＋	(128)
146	2020-second	9	2020-03-29	2020-09-25	43	0.635693	＋	(256)
147	2020-second	10	2020-04-08	2020-10-05	35	0.759601	＋	(512)
148	2020-second	10	2020-04-08	2020-10-05	35	0.91246	＋	(1024)
149	2020-second	11	2020-04-08	2020-10-05	52	0.424963	＋	(64)
150	2020-second	11	2020-04-08	2020-10-05	52	0.736252	＋	(256)
151	2020-second	11	2020-04-08	2020-10-05	52	0.905449	＋	(1024)
152	2020-second	11	2020-04-08	2020-10-05	52	0.761541	＋	(512)
153	2020-second	11	2020-04-08	2020-10-05	52	1.0098	＋	(1024)
154	2020-second	11	2020-04-08	2020-10-05	52	0.448124	＋	(64)
155	2020-second	11	2020-04-08	2020-10-05	52	0.775688	＋	(512)
156	2020-second	11	2020-04-08	2020-10-05	52	0.996776	＋	(1024)
157	2020-second	11	2020-04-08	2020-10-05	52	0.578824	＋	(128)
158	2020-second	17	2020-04-13	2020-10-06	35	0.233232	＋	(32)
159	2020-second	17	2020-04-13	2020-10-06	35	0.340459	＋	(32)
160	2020-second	17	2020-04-13	2020-10-06	35	0.172639	＋	(16)
161	2020-second	17	2020-04-13	2020-10-06	35	0.946074	＋	(1024)
162	2020-second	17	2020-04-13	2020-10-06	35	0.463272	＋	(128)
163	2020-second	17	2020-04-13	2020-10-06	35	0.250383	＋	(32)
164	2020-second	17	2020-04-13	2020-10-06	35	0.585835	＋	(128)
165	2020-second	17	2020-04-13	2020-10-06	35	0.279929	＋	(32)
166	2020-second	17	2020-04-13	2020-10-06	35	0.292761	＋	(32)
167	2020-second	17	2020-04-13	2020-10-06	35	0.0626584	±	1
168	2020-second	17	2020-04-13	2020-10-06	35	0.538825	＋	(128)
169	2020-second	17	2020-04-13	2020-10-06	35	0.670339	＋	(256)
170	2020-second	17	2020-04-13	2020-10-06	35	0.552847	＋	(128)
171	2020-second	17	2020-04-13	2020-10-06	35	0.0102031	－	0
172	2020-second	17	2020-04-13	2020-10-06	35	0.0355544	－	2
173	2020-second	17	2020-04-13	2020-10-06	35	0.21533	＋	(32)
174	2020-second	17	2020-04-13	2020-10-06	35	0.559669	＋	(128)
175	2020-second	17	2020-04-13	2020-10-06	35	0.0139589	－	0
176	2020-second	17	2020-04-13	2020-10-06	35	0.135583	＋	(16)
177	2020-second	17	2020-04-13	2020-10-06	35	0.563926	＋	(128)
178	2020-second	17	2020-04-13	2020-10-06	35	0.42609	＋	(64)
179	2020-second	17	2020-04-13	2020-10-06	35	0.286689	＋	(32)
180	2020-second	17	2020-04-13	2020-10-06	35	0.277613	＋	(32)
181	2020-second	17	2020-04-13	2020-10-06	35	0.465087	＋	(128)
182	2020-second	17	2020-04-13	2020-10-06	35	0.106851	＋	(8)
183	2020-second	12	2020-04-11	2020-10-08	35	0.190792	＋	(32)
184	2020-second	12	2020-04-11	2020-10-08	35	0.363119	＋	(32)
185	2020-second	12	2020-04-11	2020-10-08	35	-0.0045695	－	0
186	2020-second	12	2020-04-11	2020-10-08	35	0.0998404	±	8
187	2020-second	12	2020-04-11	2020-10-08	35	0.523677	＋	(128)
188	2020-second	12	2020-04-11	2020-10-08	35	0.510407	＋	(128)
189	2020-second	12	2020-04-11	2020-10-08	35	0.00331758	－	0
190	2020-second	12	2020-04-11	2020-10-08	35	0.384213	＋	(64)
191	2020-second	12	2020-04-11	2020-10-08	35	0.0501828	±	4
192	2020-second	12	2020-04-11	2020-10-08	35	0.50894	＋	(128)
193	2020-second	12	2020-04-11	2020-10-08	35	0.104686	＋	(8)
194	2020-second	12	2020-04-11	2020-10-08	35	0.803257	＋	(512)
195	2020-second	12	2020-04-11	2020-10-08	35	1.01854	＋	(1024)
196	2020-second	12	2020-04-11	2020-10-08	35	0.236823	＋	(32)
197	2020-second	12	2020-04-11	2020-10-08	35	0.624128	＋	(256)
198	2020-second	12	2020-04-11	2020-10-08	35	0.664806	＋	(256)
199	2020-second	12	2020-04-11	2020-10-08	35	0.229844	＋	(32)
200	2020-second	12	2020-04-11	2020-10-08	35	0.793486	＋	(512)
201	2020-second	12	2020-04-11	2020-10-08	35	0.691392	＋	(256)
202	2020-second	12	2020-04-11	2020-10-08	35	0.194284	＋	(32)
203	2020-second	12	2020-04-11	2020-10-08	35	0.0144899	－	2
204	2020-second	12	2020-04-11	2020-10-08	35	0.991825	＋	(1024)
205	2020-second	12	2020-04-11	2020-10-08	35	0.2	＋	(32)
206	2020-second	12	2020-04-11	2020-10-08	35	0.0659355	±	16
207	2020-second	12	2020-04-11	2020-10-08	35	0.0107677	－	0
208	2020-second	12	2020-04-11	2020-10-08	35	0.280027	＋	(32)
209	2020-second	5	2020-05-10	2020-10-09	36	0.111266	＋	(8)
210	2020-second	5	2020-05-10	2020-10-09	36	0.394018	＋	(64)
211	2020-second	5	2020-05-10	2020-10-09	36	0.0261881	－	8
212	2020-second	5	2020-05-10	2020-10-09	36	0.494915	＋	(128)
213	2020-second	5	2020-05-10	2020-10-09	36	0.555932	＋	(128)
214	2020-second	5	2020-05-10	2020-10-09	36	0.453041	＋	(128)
215	2020-second	5	2020-05-10	2020-10-09	36	0.440744	＋	(64)
216	2020-second	5	2020-05-10	2020-10-09	36	-0.00299103	－	0
217	2020-second	5	2020-05-10	2020-10-09	36	0.0186108	－	2
218	2020-second	8	2020-04-12	2020-10-09	42	0.554727	＋	(128)
219	2020-second	8	2020-04-12	2020-10-09	42	0.672408	＋	(256)
220	2020-second	8	2020-04-12	2020-10-09	42	0.36924	＋	(32)
221	2020-second	8	2020-04-12	2020-10-09	42	0.204319	＋	(32)
222	2020-second	8	2020-04-12	2020-10-09	42	1.14281	＋	(2048)
223	2020-second	8	2020-04-12	2020-10-09	42	0.156501	＋	(16)
224	2020-second	8	2020-04-12	2020-10-09	42	0.0504531	±	4
225	2020-second	8	2020-04-12	2020-10-09	42	0.0117617	－	0
226	2020-second	8	2020-04-12	2020-10-09	42	0.692461	＋	(256)
227	2020-second	8	2020-04-12	2020-10-09	42	0.0102834	－	1
228	2020-second	8	2020-04-12	2020-10-09	42	0.644772	＋	(256)
229	2020-second	8	2020-04-12	2020-10-09	42	0.82094	＋	(512)
230	2020-second	8	2020-04-12	2020-10-09	42	0.504274	＋	(128)
231	2020-second	8	2020-04-12	2020-10-09	42	0.0435118	－	0
232	2020-second	8	2020-04-12	2020-10-09	42	0.585128	＋	(128)
233	2020-second	8	2020-04-12	2020-10-09	42	0.041905	－	2
234	2020-second	8	2020-04-12	2020-10-09	42	-0.00674851	－	0
235	2020-second	8	2020-04-12	2020-10-09	42	0.00546308	－	0
236	2020-second	8	2020-04-12	2020-10-09	42	0.633074	＋	(256)
237	2020-second	8	2020-04-12	2020-10-09	42	0.827303	＋	(512)
238	2020-second	7	2020-05-23	2020-10-09	36	0.206183	＋	(32)
239	2020-second	7	2020-05-23	2020-10-09	36	0.0227521	－	1
240	2020-second	7	2020-05-23	2020-10-09	36	0.131307	＋	(16)
241	2020-second	7	2020-05-23	2020-10-09	36	0.494955	＋	(128)
242	2020-second	7	2020-05-23	2020-10-09	36	0.38595	＋	(64)
243	2020-second	7	2020-05-23	2020-10-09	36	0.116074	＋	(8)
244	2020-second	7	2020-05-23	2020-10-09	36	0.0476252	－	8
245	2020-second	7	2020-05-23	2020-10-09	36	0.41108	＋	(64)
246	2020-second	7	2020-05-23	2020-10-09	36	0.578315	＋	(128)
247	2020-second	7	2020-05-23	2020-10-09	36	0.0157465	－	1
248	2020-second	7	2020-05-23	2020-10-09	36	0.806029	＋	(512)
249	2020-second	7	2020-05-23	2020-10-09	36	0.857831	＋	(1024)
250	2020-second	7	2020-05-23	2020-10-09	36	0.568031	＋	(128)
251	2020-second	7	2020-05-23	2020-10-09	36	0.616942	＋	(256)
252	2020-second	7	2020-05-23	2020-10-09	36	0.0816248	±	4
253	2020-second	7	2020-05-23	2020-10-09	36	0.00501318	－	0
254	2020-second	7	2020-05-23	2020-10-09	36	0.00295649	－	0
255	2020-second	7	2020-05-23	2020-10-09	36	0.223986	＋	(32)
256	2020-second	7	2020-05-23	2020-10-09	36	0.583842	＋	(128)
257	2020-second	7	2020-05-23	2020-10-09	36	0.0145896	－	0
258	2020-second	7	2020-05-23	2020-10-09	36	0.00854811	－	0
259	2020-second	10	2020-04-22	2020-10-19	35	-0.0244969	－	0
260	2020-second	10	2020-04-22	2020-10-19	35	0.0976378	±	8
261	2020-second	16	2020-05-31	2020-10-19	35	0.584217	＋	(128)
262	2020-second	16	2020-05-31	2020-10-19	35	0.271356	＋	(32)
263	2020-second	16	2020-05-31	2020-10-19	35	0.621732	＋	(256)
264	2020-second	16	2020-05-31	2020-10-19	35	0.0216273	－	1
265	2020-second	16	2020-05-31	2020-10-19	35	0.0119685	－	0
266	2020-second	16	2020-05-31	2020-10-19	35	0.252318	＋	(32)
267	2020-second	16	2020-05-31	2020-10-19	35	0.0141382	－	1
268	2020-second	16	2020-05-31	2020-10-19	35	0.00972878	－	1
269	2020-second	16	2020-05-31	2020-10-19	35	0.00986877	－	0
270	2020-second	16	2020-05-31	2020-10-19	35	0.742117	＋	(256)
271	2020-second	16	2020-05-31	2020-10-19	35	0.221662	＋	(32)
272	2020-second	16	2020-05-31	2020-10-19	35	0.00951881	－	1
273	2020-second	16	2020-05-31	2020-10-19	35	0.0503237	±	4
274	2020-second	16	2020-05-31	2020-10-19	35	0.293753	＋	(32)
275	2020-second	16	2020-05-31	2020-10-19	35	0.0303062	－	2
276	2020-second	16	2020-05-31	2020-10-19	35	0.00342957	－	0
277	2020-second	16	2020-05-31	2020-10-19	35	-0.0123185	－	0
278	2020-second	16	2020-05-31	2020-10-19	35	0.00594926	－	1
279	2020-second	16	2020-05-31	2020-10-19	35	0.0496938	－	2
280	2020-second	16	2020-05-31	2020-10-19	35	-0.0167979	－	0
281	2020-second	16	2020-05-31	2020-10-19	35	0.00692913	－	2
282	2020-second	11	2020-02-22	2020-10-19	53	1.02873	＋	(1024)
283	2020-second	11	2020-02-22	2020-10-19	53	0.920875	＋	(1024)
284	2020-second	11	2020-02-22	2020-10-19	53	0.964759	＋	(1024)
285	2020-second	11	2020-02-22	2020-10-19	53	1.00955	＋	(1024)
286	2020-second	11	2020-02-22	2020-10-19	53	0.289834	＋	(32)
287	2020-second	11	2020-02-22	2020-10-19	53	1.17564	＋	(2048)
288	2020-second	11	2020-02-22	2020-10-19	53	0.907507	＋	(1024)
289	2020-second	11	2020-02-22	2020-10-19	53	1.21372	＋	(2048)
290	2020-second	11	2020-02-22	2020-10-19	53	1.26474	＋	(2048)
291	2020-second	11	2020-02-22	2020-10-19	53	0.967279	＋	(1024)
292	2020-second	11	2020-02-22	2020-10-19	53	1.07157	＋	(2048)
293	2020-second	11	2020-02-22	2020-10-19	53	1.17809	＋	(2048)
294	2020-second	11	2020-02-22	2020-10-19	53	-0.00391951	－	2
295	2020-second	11	2020-02-22	2020-10-19	53	1.22191	＋	(2048)
296	2020-second	11	2020-02-22	2020-10-19	53	1.02208	＋	(1024)
297	2020-second	11	2020-02-22	2020-10-19	53	0.822257	＋	(512)
298	2020-second	11	2020-02-22	2020-10-19	53	0.710341	＋	(256)
299	2020-second	11	2020-02-22	2020-10-19	53	1.20469	＋	(2048)
300	2020-second	11	2020-02-22	2020-10-19	53	1.06142	＋	(2048)
301	2020-second	11	2020-02-22	2020-10-19	53	0.00405949	－	0
302	2020-second	11	2020-02-22	2020-10-19	53	0.00608924	－	0
303	2020-second	16	2020-06-04	2020-10-23	35	0.835005	＋	(1024)
304	2020-second	16	2020-06-04	2020-10-23	35	0.32357	＋	(32)
305	2020-second	16	2020-06-04	2020-10-23	35	0.214257	＋	(32)
306	2020-second	16	2020-06-04	2020-10-23	35	0.23735	＋	(32)
307	2020-second	16	2020-06-04	2020-10-23	35	-0.0128394	－	0
308	2020-second	16	2020-06-04	2020-10-23	35	0.104142	＋	(8)
309	2020-second	16	2020-06-04	2020-10-23	35	0.672373	＋	(256)
310	2020-second	16	2020-06-04	2020-10-23	35	0.144354	＋	(16)
311	2020-second	16	2020-06-04	2020-10-23	35	0.026927	－	4
312	2020-second	16	2020-06-04	2020-10-23	35	0.192501	＋	(32)
313	2020-second	16	2020-06-04	2020-10-23	35	0.204182	＋	(32)
314	2020-second	16	2020-06-04	2020-10-23	35	0.0242522	－	2
315	2020-second	16	2020-06-04	2020-10-23	35	0.502608	＋	(128)
316	2020-second	16	2020-06-04	2020-10-23	35	0.00508225	－	1
317	2020-second	16	2020-06-04	2020-10-23	35	0.00124827	－	2
318	2020-second	16	2020-06-04	2020-10-23	35	0.611921	＋	(256)
319	2020-second	16	2020-06-04	2020-10-23	35	0.00838126	－	2
320	2020-second	16	2020-06-04	2020-10-23	35	0.182426	＋	(16)
321	2020-second	16	2020-06-04	2020-10-23	35	-0.013196	－	0
322	2020-second	16	2020-06-04	2020-10-23	35	0.0164059	－	0
323	2020-second	16	2020-06-04	2020-10-23	35	0.0262137	－	16
324	2020-second	16	2020-06-04	2020-10-23	35	0.302884	＋	(32)
325	2020-second	5	2020-05-11	2020-10-26	35	0.00793545	－	2
326	2020-second	5	2020-05-11	2020-10-26	35	0.461682	＋	(128)
327	2020-second	5	2020-05-11	2020-10-26	35	-0.00561723	－	0
328	2020-second	5	2020-05-11	2020-10-26	35	0.0418171	－	4
329	2020-second	5	2020-05-11	2020-10-26	35	1.01681	＋	(1024)
330	2020-second	5	2020-05-11	2020-10-26	35	0.157015	＋	(16)
331	2020-second	5	2020-05-11	2020-10-26	35	0.191788	＋	(32)
332	2020-second	5	2020-05-11	2020-10-26	35	0.424056	＋	(64)
333	2020-second	5	2020-05-11	2020-10-26	35	0.00802461	－	0
334	2020-second	5	2020-05-11	2020-10-26	35	0.849004	＋	(1024)
335	2020-second	5	2020-05-11	2020-10-26	35	0.643663	＋	(256)
336	2020-second	5	2020-05-11	2020-10-26	35	0.0054389	－	0
337	2020-second	5	2020-05-11	2020-10-26	35	0.0265704	－	2
338	2020-second	5	2020-05-11	2020-10-26	35	0.160166	＋	(16)
339	2020-second	5	2020-05-11	2020-10-26	35	0.0623572	±	4
340	2020-second	10	2020-03-19	2020-10-26	35	0.673492	＋	(256)
341	2020-second	10	2020-03-19	2020-10-26	35	-0.00499196	－	0
342	2020-second	8	2020-05-23	2020-10-29	44	0.0687707	±	4
343	2020-second	8	2020-05-23	2020-10-29	44	0.0742401	±	2
344	2020-second	8	2020-05-23	2020-10-29	44	0.408231	＋	(64)
345	2020-second	8	2020-05-23	2020-10-29	44	0.661795	＋	(256)
346	2020-second	8	2020-05-23	2020-10-29	44	0.0139873	－	2
347	2020-second	8	2020-05-23	2020-10-29	44	0.0128217	－	0
348	2020-second	8	2020-05-23	2020-10-29	44	0.544696	＋	(128)
349	2020-second	8	2020-05-23	2020-10-29	44	0.791267	＋	(512)
350	2020-second	8	2020-05-23	2020-10-29	44	0.0282435	－	0
351	2020-second	8	2020-05-23	2020-10-29	44	0.597059	＋	(128)
352	2020-second	8	2020-05-23	2020-10-29	44	0.195015	＋	(32)
353	2020-second	8	2020-05-23	2020-10-29	44	0.0642876	±	4
354	2020-second	8	2020-05-23	2020-10-29	44	0.144714	＋	(16)
355	2020-second	8	2020-05-23	2020-10-29	44	0.111988	＋	(8)
356	2020-second	8	2020-05-23	2020-10-29	44	0.450372	＋	(64)
357	2020-second	8	2020-05-23	2020-10-29	44	0.248364	＋	(32)
358	2020-second	8	2020-05-23	2020-10-29	44	0.209361	＋	(32)
359	2020-second	8	2020-05-23	2020-10-29	44	0.250874	＋	(32)
360	2020-second	8	2020-05-23	2020-10-29	44	0.0129113	－	0
361	2020-second	8	2020-05-23	2020-10-29	44	0.0982695	±	8
362	2020-second	8	2020-05-23	2020-10-29	44	-0.0105801	－	0
363	2020-second	10	2020-03-09	2020-11-02	35	0.189187	＋	(32)
364	2020-second	10	2020-03-09	2020-11-02	35	0.978122	＋	(1024)
365	2020-second	10	2020-03-09	2020-11-02	35	0.279745	＋	(32)
366	2020-second	10	2020-03-09	2020-11-02	35	0.515287	＋	(128)
367	2020-second	10	2020-03-09	2020-11-02	35	0.25984	＋	(32)
368	2020-second	10	2020-04-04	2020-11-09	37	0.773977	＋	(512)
369	2020-second	10	2020-04-04	2020-11-09	37	0.0117493	－	2
370	2020-second	10	2020-04-04	2020-11-09	37	0.30148	＋	(32)
371	2020-second	10	2020-04-04	2020-11-09	37	0.431419	＋	(64)
372	2020-second	10	2020-04-04	2020-11-09	37	0.242298	＋	(32)
373	2020-second	10	2020-04-04	2020-11-16	37	0.755004	＋	(512)
374	2020-second	10	2020-04-04	2020-11-16	37	1.11993	＋	(2048)
375	2020-second	10	2020-04-04	2020-11-16	37	-0.000348129	－	0
376	2020-second	10	2020-04-04	2020-11-16	37	0.00774587	－	0
377	2020-second	10	2020-04-04	2020-11-16	37	0.905483	＋	(1024)
378	2020-second	10	2020-04-04	2020-11-16	37	0.702263	＋	(256)
379	2020-second	10	2020-04-04	2020-11-16	37	0.617319	＋	(256)
380	2020-second	2	2020-06-03	2020-11-20	55	0.757963	＋	(512)
381	2020-second	2	2020-06-03	2020-11-20	55	0.370061	＋	(32)
382	2020-second	2	2020-06-03	2020-11-20	55	0.00261097	－	0
383	2020-second	2	2020-06-03	2020-11-20	55	0.776153	＋	(512)
384	2020-second	2	2020-06-03	2020-11-20	55	0.0174064	－	2
385	2020-second	2	2020-06-03	2020-11-20	55	0.00948651	－	8
386	2020-second	2	2020-06-03	2020-11-20	55	-0.00957354	－	0
387	2020-second	2	2020-06-03	2020-11-20	55	0.700957	＋	(256)
388	2020-second	2	2020-06-03	2020-11-20	55	0.0792863	±	4
389	2020-second	2	2020-06-03	2020-11-20	55	0.0221932	－	2
390	2020-second	2	2020-06-03	2020-11-20	55	0.665187	＋	(256)
391	2020-second	2	2020-06-03	2020-11-20	55	0.00295909	－	0
392	2020-second	2	2020-06-03	2020-11-20	55	-0.00600522	－	2
393	2020-second	2	2020-06-03	2020-11-20	55	0.451001	＋	(64)
394	2020-second	2	2020-06-03	2020-11-20	55	0.416101	＋	(64)
395	2020-second	2	2020-06-03	2020-11-20	55	0.392167	＋	(64)
396	2020-second	2	2020-06-03	2020-11-20	55	0.93577	＋	(1024)
397	2020-second	2	2020-06-03	2020-11-20	55	0.221671	＋	(32)
398	2020-second	2	2020-06-03	2020-11-20	55	0.0516971	±	8
399	2020-second	2	2020-06-03	2020-11-20	55	0.0142733	－	1
400	2020-second	2	2020-06-03	2020-11-20	55	0.711781	＋	(256)
401	2020-second	2	2020-06-03	2020-11-20	55	0.909942	＋	(1024)
402	2021-first	8	2020-10-28	2021-04-26	40	0.16924	＋	(16)
403	2021-first	8	2020-10-28	2021-04-26	40	0.0215473	－	2
404	2021-first	8	2020-10-28	2021-04-26	40	0.0265524	－	8
405	2021-first	8	2020-10-28	2021-04-26	40	0.449949	＋	(64)
406	2021-first	8	2020-10-28	2021-04-26	40	0.419919	＋	(64)
407	2021-first	8	2020-10-28	2021-04-26	40	0.0215473	－	4
408	2021-first	8	2020-10-28	2021-04-26	40	0.540635	＋	(128)
409	2021-first	8	2020-10-28	2021-04-26	40	0.159484	＋	(16)
410	2021-first	8	2020-10-28	2021-04-26	40	0.578979	＋	(128)
411	2021-first	8	2020-10-28	2021-04-26	40	0.756871	＋	(512)
412	2021-first	8	2020-10-28	2021-04-26	40	0.412878	＋	(64)
413	2021-first	8	2020-10-28	2021-04-26	40	0.0511537	±	4
414	2021-first	8	2020-10-28	2021-04-26	40	0.65643	＋	(256)
415	2021-first	8	2020-10-28	2021-04-26	40	0.362827	＋	(32)
416	2021-first	8	2020-10-28	2021-04-26	40	0.00483543	－	2
417	2021-first	8	2020-10-28	2021-04-26	40	0.291313	＋	(32)
418	2021-first	8	2020-10-28	2021-04-26	40	0.884374	＋	(1024)
419	2021-first	8	2020-10-28	2021-04-26	40	-0.012131	－	0
420	2021-first	8	2020-10-28	2021-04-26	40	0.148202	＋	(16)
421	2021-first	8	2020-10-28	2021-04-26	40	0.0132338	－	1
422	2021-first	15	2020-11-23	2021-04-26	44	-0.00542925	－	1
423	2021-first	15	2020-11-23	2021-04-26	44	-0.00627757	－	1
424	2021-first	15	2020-11-23	2021-04-26	44	0.00576858	－	8
425	2021-first	15	2020-11-23	2021-04-26	44	0.00458093	－	4
426	2021-first	15	2020-11-23	2021-04-26	44	0.347387	＋	(32)
427	2021-first	15	2020-11-23	2021-04-26	44	0.0344418	－	2
428	2021-first	15	2020-11-23	2021-04-26	44	0.0179844	－	1
429	2021-first	15	2020-11-23	2021-04-26	44	0.912369	＋	(1024)
430	2021-first	15	2020-11-23	2021-04-26	44	0.0586189	±	8
431	2021-first	15	2020-11-23	2021-04-26	44	0.0596369	±	1
432	2021-first	15	2020-11-23	2021-04-26	44	0.744825	＋	(256)
433	2021-first	15	2020-11-23	2021-04-26	44	0.156091	＋	2
434	2021-first	15	2020-11-23	2021-04-26	44	-0.0162878	－	1
435	2021-first	15	2020-11-23	2021-04-26	44	0.00483543	－	2
436	2021-first	15	2020-11-23	2021-04-26	44	0.0788938	±	32
437	2021-first	15	2020-11-23	2021-04-26	44	0.122667	＋	4
438	2021-first	15	2020-11-23	2021-04-26	44	0.16661	＋	(16)
439	2021-first	15	2020-11-23	2021-04-26	44	0.013149	－	4
440	2021-first	15	2020-11-23	2021-04-26	44	0.131914	＋	4
441	2021-first	15	2020-11-23	2021-04-26	44	0.0965389	±	8
442	2021-first	13	2020-11-18	2021-04-26	55	0.904309	＋	(1024)
443	2021-first	13	2020-11-18	2021-04-26	55	0.933577	＋	(1024)
444	2021-first	13	2020-11-18	2021-04-26	55	0.482355	＋	(128)
445	2021-first	13	2020-11-18	2021-04-26	55	0.786563	＋	(512)
446	2021-first	13	2020-11-18	2021-04-26	55	0.0247578	－	2
447	2021-first	13	2020-11-18	2021-04-26	55	0.278166	＋	(32)
448	2021-first	13	2020-11-18	2021-04-26	55	0.053014	±	16
449	2021-first	13	2020-11-18	2021-04-26	55	0.031934	－	4
450	2021-first	13	2020-11-18	2021-04-26	55	1.1298	＋	(2048)
451	2021-first	13	2020-11-18	2021-04-26	55	0.588267	＋	(128)
452	2021-first	13	2020-11-18	2021-04-26	55	0.00269107	－	4
453	2021-first	13	2020-11-18	2021-04-26	55	0.398995	＋	(64)
454	2021-first	13	2020-11-18	2021-04-26	55	0.0309473	－	2
455	2021-first	13	2020-11-18	2021-04-26	55	0.442949	＋	(64)
456	2021-first	13	2020-11-18	2021-04-26	55	0.203624	＋	(32)
457	2021-first	13	2020-11-18	2021-04-26	55	0.00870111	－	4
458	2021-first	13	2020-11-18	2021-04-26	55	0.221116	＋	(32)
459	2021-first	13	2020-11-18	2021-04-26	55	0.323556	＋	(32)
460	2021-first	13	2020-11-18	2021-04-26	55	0.033728	－	4
461	2021-first	13	2020-11-18	2021-04-26	55	0.299695	＋	(32)
462	2021-first	14	2020-11-10	2021-04-26	31	1.10935	＋	(2048)
463	2021-first	14	2020-11-10	2021-04-26	31	0.803014	＋	(512)
464	2021-first	14	2020-11-10	2021-04-26	31	0.834051	＋	(512)
465	2021-first	14	2020-11-10	2021-04-26	31	0.964747	＋	(1024)
466	2021-first	14	2020-11-10	2021-04-26	31	0.621905	＋	(256)
467	2021-first	14	2020-11-10	2021-04-26	31	1.17869	＋	(2048)
468	2021-first	14	2020-11-10	2021-04-26	31	0.751615	＋	(512)
469	2021-first	14	2020-11-10	2021-04-26	31	0.925727	＋	(1024)
470	2021-first	14	2020-11-10	2021-04-26	31	0.760764	＋	(512)
471	2021-first	14	2020-11-10	2021-04-26	31	0.782203	＋	(512)
472	2021-first	14	2020-11-10	2021-04-26	31	0.756548	＋	(512)
473	2021-first	14	2020-11-10	2021-04-26	31	0.626659	＋	(256)
474	2021-first	14	2020-11-10	2021-04-26	31	0.851274	＋	(1024)
475	2021-first	14	2020-11-10	2021-04-26	31	1.04844	＋	(2048)
476	2021-first	14	2020-11-10	2021-04-26	31	0.608898	＋	(128)
477	2021-first	14	2020-11-10	2021-04-26	31	1.08028	＋	(2048)
478	2021-first	14	2020-11-10	2021-04-26	31	0.758073	＋	(512)
479	2021-first	14	2020-11-10	2021-04-26	31	0.92456	＋	(1024)
480	2021-first	14	2020-11-10	2021-04-26	31	0.879978	＋	(1024)
481	2021-first	14	2020-11-10	2021-04-26	31	0.982239	＋	(1024)
482	2021-first	6	2020-10-30	2021-04-26	45	0.0852171	±	4
483	2021-first	6	2020-10-30	2021-04-26	45	0.109526	＋	(8)
484	2021-first	6	2020-10-30	2021-04-26	45	0.642447	＋	(256)
485	2021-first	6	2020-10-30	2021-04-26	45	0.202817	＋	(32)
486	2021-first	6	2020-10-30	2021-04-26	45	0.232867	＋	(32)
487	2021-first	6	2020-10-30	2021-04-26	45	0.00735558	－	1
488	2021-first	6	2020-10-30	2021-04-26	45	0.129351	＋	(16)
489	2021-first	10	2020-12-08	2021-04-26	36	0.537496	＋	(128)
490	2021-first	10	2020-12-08	2021-04-26	36	1.03198	＋	(2048)
491	2021-first	10	2020-12-08	2021-04-26	36	0.0638797	±	8
492	2021-first	10	2020-12-08	2021-04-26	36	0.000973236	－	0
493	2021-first	10	2020-12-08	2021-04-26	36	0.814952	＋	(512)
494	2021-first	10	2020-12-08	2021-04-26	36	0.0175182	－	4
495	2021-first	10	2020-12-08	2021-04-26	36	0.291794	＋	(32)
496	2021-first	10	2020-12-08	2021-04-26	36	0.15271	＋	(16)
497	2021-first	10	2020-12-08	2021-04-26	36	0.0104402	－	0
498	2021-first	10	2020-12-08	2021-04-26	36	0.564742	＋	(128)
499	2021-first	10	2020-12-08	2021-04-26	36	0.175448	＋	(16)
500	2021-first	10	2020-12-08	2021-04-26	36	0.356381	＋	(32)
501	2021-first	10	2020-12-08	2021-04-26	36	0.0896262	±	8
502	2021-first	7	2020-11-10	2021-04-26	48	0.335678	＋	(32)
503	2021-first	7	2020-11-10	2021-04-26	48	0.630657	＋	(256)
504	2021-first	7	2020-11-10	2021-04-26	48	0.683654	＋	(256)
505	2021-first	7	2020-11-10	2021-04-26	48	0.608273	＋	(128)
506	2021-first	7	2020-11-10	2021-04-26	48	0.761336	＋	(512)
507	2021-first	7	2020-11-10	2021-04-26	48	0.49635	＋	(128)
508	2021-first	7	2020-11-10	2021-04-26	48	1.01933	＋	(1024)
509	2021-first	7	2020-11-10	2021-04-26	48	0.0290201	－	4
510	2021-first	7	2020-11-10	2021-04-26	48	0.727273	＋	(256)
511	2021-first	7	2020-11-10	2021-04-26	48	0.812652	＋	(512)
512	2021-first	7	2020-11-10	2021-04-26	48	0.872727	＋	(1024)
513	2021-first	7	2020-11-10	2021-04-26	48	0.901305	＋	(1024)
514	2021-first	7	2020-11-10	2021-04-26	48	0.986773	＋	(1024)
515	2021-first	7	2020-11-10	2021-04-26	48	0.9382	＋	(1024)
516	2021-first	7	2020-11-10	2021-04-26	48	0.909445	＋	(1024)
517	2021-first	7	2020-11-10	2021-04-26	48	0.879098	＋	(1024)
518	2021-first	7	2020-11-10	2021-04-26	48	1.07286	＋	(2048)
519	2021-first	7	2020-11-10	2021-04-26	48	0.763459	＋	(512)
520	2021-first	7	2020-11-10	2021-04-26	48	0.045919	－	4
521	2021-first	7	2020-11-10	2021-04-26	48	0.179695	＋	(16)
522	2021-first	9	2020-10-28	2021-04-26	53	0.976775	＋	(1024)
523	2021-first	9	2020-10-28	2021-04-26	53	0.0759124	±	2
524	2021-first	9	2020-10-28	2021-04-26	53	0.00495466	－	1
525	2021-first	9	2020-10-28	2021-04-26	53	0.00433532	－	1
526	2021-first	9	2020-10-28	2021-04-26	53	0.509268	＋	(128)
527	2021-first	9	2020-10-28	2021-04-26	53	0.00955541	－	1
528	2021-first	9	2020-10-28	2021-04-26	53	0.615793	＋	(256)
529	2021-first	9	2020-10-28	2021-04-26	53	0.120416	＋	(8)
530	2021-first	9	2020-10-28	2021-04-26	53	0.0382216	－	16
531	2021-first	9	2020-10-28	2021-04-26	53	0.0157487	－	2
532	2021-first	9	2020-10-28	2021-04-26	53	0.128556	＋	(16)
533	2021-first	9	2020-10-28	2021-04-26	53	0.755231	＋	(512)
534	2021-first	9	2020-10-28	2021-04-26	53	0.402681	＋	(64)
535	2021-first	9	2020-10-28	2021-04-26	53	0.893053	＋	(1024)
536	2021-first	9	2020-10-28	2021-04-26	53	0.81414	＋	(512)
537	2021-first	9	2020-10-28	2021-04-26	53	0.68199	＋	(256)
538	2021-first	9	2020-10-28	2021-04-26	53	0.0409666	－	2
539	2021-first	9	2020-10-28	2021-04-26	53	0.81886	＋	(512)
540	2021-first	9	2020-10-28	2021-04-26	53	0.210402	＋	(32)
541	2021-first	3	2020-12-11	2021-04-30	45	1.04153	＋	(2048)
542	2021-first	3	2020-12-11	2021-04-30	45	0.640551	＋	(256)
543	2021-first	3	2020-12-11	2021-04-30	45	1.00963	＋	(1024)
544	2021-first	3	2020-12-11	2021-04-30	45	1.09609	＋	(2048)
545	2021-first	3	2020-12-11	2021-04-30	45	1.1246	＋	(2048)
546	2021-first	3	2020-12-11	2021-04-30	45	1.17293	＋	(2048)
547	2021-first	3	2020-12-11	2021-04-30	45	0.992637	＋	(1024)
548	2021-first	3	2020-12-11	2021-04-30	45	1.08156	＋	(2048)
549	2021-first	3	2020-12-11	2021-04-30	45	0.931848	＋	(1024)
550	2021-first	3	2020-12-11	2021-04-30	45	1.0388	＋	(2048)
551	2021-first	3	2020-12-11	2021-04-30	45	0.965641	＋	(1024)
552	2021-first	3	2020-12-11	2021-04-30	45	1.01331	＋	(1024)
553	2021-first	3	2020-12-11	2021-04-30	45	0.869171	＋	(1024)
554	2021-first	3	2020-12-11	2021-04-30	45	1.15405	＋	(2048)
555	2021-first	3	2020-12-11	2021-04-30	45	1.18784	＋	(2048)
556	2021-first	3	2020-12-11	2021-04-30	45	1.00085	＋	(1024)
557	2021-first	3	2020-12-11	2021-04-30	45	0.968567	＋	(1024)
558	2021-first	3	2020-12-11	2021-04-30	45	1.05126	＋	(2048)
559	2021-first	3	2020-12-11	2021-04-30	45	1.0841	＋	(2048)
560	2021-first	3	2020-12-11	2021-04-30	45	1.15226	＋	(2048)
561	2021-first	4	2020-11-01	2021-04-30	60	0.215783	＋	(32)
562	2021-first	4	2020-11-01	2021-04-30	60	0.684444	＋	(256)
563	2021-first	4	2020-11-01	2021-04-30	60	0.0133094	－	1
564	2021-first	4	2020-11-01	2021-04-30	60	0.445913	＋	(64)
565	2021-first	4	2020-11-01	2021-04-30	60	0.210213	＋	(32)
566	2021-first	4	2020-11-01	2021-04-30	60	0.734378	＋	(256)
567	2021-first	4	2020-11-01	2021-04-30	60	0.72154	＋	(256)
568	2021-first	4	2020-11-01	2021-04-30	60	0.400887	＋	(64)
569	2021-first	4	2020-11-01	2021-04-30	60	0.827072	＋	(512)
570	2021-first	4	2020-11-01	2021-04-30	60	0.620823	＋	(256)
571	2021-first	4	2020-11-01	2021-04-30	60	0.540023	＋	(128)
572	2021-first	4	2020-11-01	2021-04-30	60	0.084765	±	16
573	2021-first	4	2020-11-01	2021-04-30	60	0.41448	＋	(64)
574	2021-first	4	2020-11-01	2021-04-30	60	0.554654	＋	(128)
575	2021-first	4	2020-11-01	2021-04-30	60	1.05465	＋	(2048)
576	2021-first	4	2020-11-01	2021-04-30	60	1.14697	＋	(2048)
577	2021-first	4	2020-11-01	2021-04-30	60	0.219653	＋	(32)
578	2021-first	4	2020-11-01	2021-04-30	60	0.693715	＋	(256)
579	2021-first	4	2020-11-01	2021-04-30	60	0.405838	＋	(64)
580	2021-first	4	2020-11-01	2021-04-30	60	0.526413	＋	(128)
581	2021-first	17	2020-12-11	2021-05-18	34	0.799695	＋	(512)
582	2021-first	17	2020-12-11	2021-05-18	34	0.0350724	－	1
583	2021-first	17	2020-12-11	2021-05-18	34	-0.00163381	－	1
584	2021-first	17	2020-12-11	2021-05-18	34	0.00119813	－	0
585	2021-first	17	2020-12-11	2021-05-18	34	-0.0138329	－	1
586	2021-first	17	2020-12-11	2021-05-18	34	0.00228733	－	1
587	2021-first	17	2020-12-11	2021-05-18	34	0.0271212	－	4
588	2021-first	17	2020-12-11	2021-05-18	34	0.516175	＋	(128)
589	2021-first	17	2020-12-11	2021-05-18	34	0.0116545	－	1
590	2021-first	17	2020-12-11	2021-05-18	34	0.0632829	±	1
591	2021-first	17	2020-12-11	2021-05-18	34	0.149875	＋	(16)
592	2021-first	17	2020-12-11	2021-05-18	34	0.0571833	±	4
593	2021-first	17	2020-12-11	2021-05-18	34	0.00392114	－	1
594	2021-first	17	2020-12-11	2021-05-18	34	0.354319	＋	(32)
595	2021-first	17	2020-12-11	2021-05-18	34	0.00435682	－	0
596	2021-first	17	2020-12-11	2021-05-18	34	0.00228733	－	0
597	2021-first	17	2020-12-11	2021-05-18	34	0.00653524	－	1
598	2021-first	17	2020-12-11	2021-05-18	34	0.0182987	－	4
599	2021-first	17	2020-12-11	2021-05-18	34	-0.0360527	－	0
600	2021-first	17	2020-12-11	2021-05-18	34	0.00119813	－	0
601	2021-first	17	2020-12-11	2021-05-18	34	0.0360527	－	4
602	2021-first	8	2020-12-11	2021-05-21	45	0.00380625	－	0
603	2021-first	8	2020-12-11	2021-05-21	45	0.283381	＋	(32)
604	2021-first	8	2020-12-11	2021-05-21	45	0.180244	＋	(16)
605	2021-first	8	2020-12-11	2021-05-21	45	0.288907	＋	(32)
606	2021-first	8	2020-12-11	2021-05-21	45	0.00356069	－	0
607	2021-first	8	2020-12-11	2021-05-21	45	0.20345	＋	(32)
608	2021-first	8	2020-12-11	2021-05-21	45	0.420898	＋	(64)
609	2021-first	8	2020-12-11	2021-05-21	45	0.66106	＋	(256)
610	2021-first	8	2020-12-11	2021-05-21	45	0.267297	＋	(32)
611	2021-first	8	2020-12-11	2021-05-21	45	0.00221008	－	0
612	2021-first	8	2020-12-11	2021-05-21	45	0.185892	＋	(32)
613	2021-first	8	2020-12-11	2021-05-21	45	0.852109	＋	(1024)
614	2021-first	8	2020-12-11	2021-05-21	45	0.463626	＋	(128)
615	2021-first	8	2020-12-11	2021-05-21	45	0.409479	＋	(64)
616	2021-first	8	2020-12-11	2021-05-21	45	0.880594	＋	(1024)
617	2021-first	8	2020-12-11	2021-05-21	45	0.110258	＋	(8)
618	2021-first	8	2020-12-11	2021-05-21	45	0.0103137	－	0
619	2021-first	8	2020-12-11	2021-05-21	45	0.788262	＋	(512)
620	2021-first	8	2020-12-11	2021-05-21	45	0.0368347	－	1
621	2021-first	8	2020-12-11	2021-05-21	45	0.198539	＋	(32)
622	2021-first	12	2020-12-07	2021-05-21	45	0.21757	＋	(32)
623	2021-first	12	2020-12-07	2021-05-21	45	0.015225	－	1
624	2021-first	12	2020-12-07	2021-05-21	45	0.168212	＋	(16)
625	2021-first	12	2020-12-07	2021-05-21	45	0.435386	＋	(64)
626	2021-first	12	2020-12-07	2021-05-21	45	0.0974891	±	4
627	2021-first	12	2020-12-07	2021-05-21	45	0.476027	＋	(128)
628	2021-first	12	2020-12-07	2021-05-21	45	0.630487	＋	(256)
629	2021-first	12	2020-12-07	2021-05-21	45	0.313954	＋	(32)
630	2021-first	12	2020-12-07	2021-05-21	45	0.497759	＋	(128)
631	2021-first	12	2020-12-07	2021-05-21	45	0.677881	＋	(256)
632	2021-first	12	2020-12-07	2021-05-21	45	0.0987169	±	8
633	2021-first	12	2020-12-07	2021-05-21	45	0.01412	－	2
634	2021-first	16	2020-12-09	2021-05-21	50	0.629505	＋	(256)
635	2021-first	16	2020-12-09	2021-05-21	50	0.0617595	±	8
636	2021-first	16	2020-12-09	2021-05-21	50	0.103628	＋	(8)
637	2021-first	16	2020-12-09	2021-05-21	50	0.00466573	－	2
638	2021-first	16	2020-12-09	2021-05-21	50	0.178034	＋	(16)
639	2021-first	16	2020-12-09	2021-05-21	50	0.134078	＋	(16)
640	2021-first	16	2020-12-09	2021-05-21	50	0.270367	＋	(32)
641	2021-first	16	2020-12-09	2021-05-21	50	0.39585	＋	(64)
642	2021-first	16	2020-12-09	2021-05-21	50	0.318006	＋	(32)
643	2021-first	16	2020-12-09	2021-05-21	50	0.105347	＋	(8)
644	2021-first	16	2020-12-09	2021-05-21	50	0.00798085	－	2
645	2021-first	16	2020-12-09	2021-05-21	50	0.709436	＋	(256)
646	2021-first	16	2020-12-09	2021-05-21	50	0.0431176	－	2
647	2021-first	16	2020-12-09	2021-05-21	50	0.0320168	－	4
648	2021-first	16	2020-12-09	2021-05-21	50	0.0317831	－	2
649	2021-first	16	2020-12-09	2021-05-21	50	0.015541	－	0
650	2021-first	16	2020-12-09	2021-05-21	50	0.0408974	－	4
651	2021-first	16	2020-12-09	2021-05-21	50	0.0526992	±	4
652	2021-first	16	2020-12-09	2021-05-21	50	0.0257069	－	4
653	2021-first	16	2020-12-09	2021-05-21	50	0.10201	＋	(8)
654	2021-first	16	2020-12-09	2021-05-21	50	0.124445	＋	(8)
655	2021-first	16	2020-12-09	2021-05-21	50	0.0107502	－	1
656	2021-first	16	2020-12-09	2021-05-21	50	0.399509	＋	(64)
657	2021-first	16	2020-12-09	2021-05-21	50	-0.00689413	－	0
658	2021-first	16	2020-12-09	2021-05-21	50	0.649451	＋	(256)
659	2021-first	9	2020-12-22	2021-05-21	50	-0.0134377	－	1
660	2021-first	9	2020-12-22	2021-05-21	50	0.129937	＋	(16)
661	2021-first	9	2020-12-22	2021-05-21	50	0.183337	＋	(16)
662	2021-first	9	2020-12-22	2021-05-21	50	0.383851	＋	(64)
663	2021-first	9	2020-12-22	2021-05-21	50	0.785698	＋	(512)
664	2021-first	9	2020-12-22	2021-05-21	50	0.10014	＋	(8)
665	2021-first	9	2020-12-22	2021-05-21	50	0.9681	＋	(1024)
666	2021-first	9	2020-12-22	2021-05-21	50	0.0183454	－	2
667	2021-first	9	2020-12-22	2021-05-21	50	0.0128535	－	1
668	2021-first	9	2020-12-22	2021-05-21	50	0.00338864	－	1
669	2021-first	6	2020-12-15	2021-05-21	55	0.0306146	－	2
670	2021-first	6	2020-12-15	2021-05-21	55	0.167563	＋	(16)
671	2021-first	6	2020-12-15	2021-05-21	55	0.262328	＋	(32)
672	2021-first	6	2020-12-15	2021-05-21	55	0.353354	＋	(32)
673	2021-first	6	2020-12-15	2021-05-21	55	0.13169	＋	(16)
674	2021-first	6	2020-12-15	2021-05-21	55	0.788035	＋	(512)
675	2021-first	6	2020-12-15	2021-05-21	55	0.18509	＋	(32)
676	2021-first	6	2020-12-15	2021-05-21	55	0.717224	＋	(256)
677	2021-first	6	2020-12-15	2021-05-21	55	0.189998	＋	(32)
678	2021-first	6	2020-12-15	2021-05-21	55	0.328231	＋	(32)
679	2021-first	6	2020-12-15	2021-05-21	55	0.476981	＋	(128)
680	2021-first	6	2020-12-15	2021-05-21	55	0.0185791	－	1
681	2021-first	6	2020-12-15	2021-05-21	55	0.784412	＋	(512)
682	2021-first	6	2020-12-15	2021-05-21	55	0.773078	＋	(512)
683	2021-first	6	2020-12-15	2021-05-21	55	0.955363	＋	(1024)
684	2021-first	6	2020-12-15	2021-05-21	55	0.501052	＋	(128)
685	2021-first	6	2020-12-15	2021-05-21	55	0.29154	＋	(32)
686	2021-first	6	2020-12-15	2021-05-21	55	0.710213	＋	(256)
687	2021-first	6	2020-12-15	2021-05-21	55	0.370998	＋	(32)
688	2021-first	6	2020-12-15	2021-05-21	55	0.479785	＋	(128)
689	2021-first	13	2021-01-13	2021-06-02	42	0.275972	＋	(32)
690	2021-first	13	2021-01-13	2021-06-02	42	0.447675	＋	(64)
691	2021-first	13	2021-01-13	2021-06-02	42	0.0421645	－	1
692	2021-first	13	2021-01-13	2021-06-02	42	0.0082198	－	8
693	2021-first	13	2021-01-13	2021-06-02	42	0.307329	＋	(32)
694	2021-first	13	2021-01-13	2021-06-02	42	0.702793	＋	(256)
695	2021-first	13	2021-01-13	2021-06-02	42	0.0143085	－	1
696	2021-first	13	2021-01-13	2021-06-02	42	0.567775	＋	(128)
697	2021-first	13	2021-01-13	2021-06-02	42	0.572494	＋	(128)
698	2021-first	13	2021-01-13	2021-06-02	42	0.188447	＋	(32)
699	2021-first	13	2021-01-13	2021-06-02	42	0.601872	＋	(128)
700	2021-first	13	2021-01-13	2021-06-02	42	0.242636	＋	(32)
701	2021-first	13	2021-01-13	2021-06-02	42	0.438237	＋	(64)
702	2021-first	13	2021-01-13	2021-06-02	42	0.447218	＋	(64)
703	2021-first	13	2021-01-13	2021-06-02	42	0.541137	＋	(128)
704	2021-first	13	2021-01-13	2021-06-02	42	0.099551	±	8
705	2021-first	13	2021-01-13	2021-06-02	42	0.180379	＋	(16)
706	2021-first	13	2021-01-13	2021-06-02	42	0.0173529	－	4
707	2021-first	13	2021-01-13	2021-06-02	42	0.262577	＋	(32)
708	2021-first	13	2021-01-13	2021-06-02	42	0.244767	＋	(32)
709	2021-first	5	2020-11-25	2021-06-02	48	0.240505	＋	(32)
710	2021-first	5	2020-11-25	2021-06-02	48	0.359084	＋	(32)
711	2021-first	5	2020-11-25	2021-06-02	48	0.568993	＋	(128)
712	2021-first	5	2020-11-25	2021-06-02	48	0.16744	＋	(16)
713	2021-first	5	2020-11-25	2021-06-02	48	0.099551	±	16
714	2021-first	5	2020-11-25	2021-06-02	48	0.130756	＋	(16)
715	2021-first	5	2020-11-25	2021-06-02	48	0.628815	＋	(256)
716	2021-first	5	2020-11-25	2021-06-02	48	0.577822	＋	(128)
717	2021-first	5	2020-11-25	2021-06-02	48	0.481011	＋	(128)
718	2021-first	5	2020-11-25	2021-06-02	48	1.17665	＋	(2048)
719	2021-first	5	2020-11-25	2021-06-02	48	0.509932	＋	(128)
720	2021-first	5	2020-11-25	2021-06-02	48	0.124971	＋	(8)
721	2021-first	5	2020-11-25	2021-06-02	48	0.839942	＋	(1024)
722	2021-first	5	2020-11-25	2021-06-02	48	0.0289215	－	2
723	2021-first	5	2020-11-25	2021-06-02	48	0.742522	＋	(256)
724	2021-first	5	2020-11-25	2021-06-02	48	-0.00761093	－	2
725	2021-first	5	2020-11-25	2021-06-02	48	0.156785	＋	(16)
726	2021-first	5	2020-11-25	2021-06-02	48	0.780272	＋	(512)
727	2021-first	5	2020-11-25	2021-06-02	48	0.0446	－	2
728	2021-first	5	2020-11-25	2021-06-02	48	0.277342	＋	(32)
729	2021-first	1	2021-01-11	2021-06-15	60	0.0141823	－	2
730	2021-first	1	2021-01-11	2021-06-15	60	0.031201	－	4
731	2021-first	1	2021-01-11	2021-06-15	60	0.267821	＋	(32)
732	2021-first	1	2021-01-11	2021-06-15	60	0.707472	＋	(256)
733	2021-first	1	2021-01-11	2021-06-15	60	0.228111	＋	(32)
734	2021-first	1	2021-01-11	2021-06-15	60	0.485333	＋	(128)
735	2021-first	1	2021-01-11	2021-06-15	60	0.113309	＋	(8)
736	2021-first	1	2021-01-11	2021-06-15	60	0.960961	＋	(1024)
737	2021-first	1	2021-01-11	2021-06-15	60	0.0167202	－	2
738	2021-first	1	2021-01-11	2021-06-15	60	0.620587	＋	(256)
739	2021-first	1	2021-01-11	2021-06-15	60	0.539374	＋	(128)
740	2021-first	1	2021-01-11	2021-06-15	60	0.0179145	－	4
741	2021-first	1	2021-01-11	2021-06-15	60	0.0123908	－	2
742	2021-first	1	2021-01-11	2021-06-15	60	0.1151	＋	(8)
743	2021-first	1	2021-01-11	2021-06-15	60	0.549526	＋	(128)
744	2021-first	1	2021-01-11	2021-06-15	60	0.361573	＋	(32)
745	2021-first	1	2021-01-11	2021-06-15	60	0.205568	＋	(32)
746	2021-first	1	2021-01-11	2021-06-15	60	0.15496	＋	(16)
747	2021-first	1	2021-01-11	2021-06-15	60	0.528327	＋	(128)
748	2021-first	1	2021-01-11	2021-06-15	60	0.607599	＋	(128)
749	2021-first	2	2021-01-08	2021-06-15	53	0.234679	＋	(32)
750	2021-first	2	2021-01-08	2021-06-15	53	0.700754	＋	(256)
751	2021-first	2	2021-01-08	2021-06-15	53	0.286482	＋	(32)
752	2021-first	2	2021-01-08	2021-06-15	53	0.0361275	－	2
753	2021-first	2	2021-01-08	2021-06-15	53	0.473837	＋	(128)
754	2021-first	2	2021-01-08	2021-06-15	53	1.01456	＋	(1024)
755	2021-first	2	2021-01-08	2021-06-15	53	0.0998731	±	1
756	2021-first	2	2021-01-08	2021-06-15	53	0.549526	＋	(128)
757	2021-first	2	2021-01-08	2021-06-15	53	0.278122	＋	(32)
758	2021-first	2	2021-01-08	2021-06-15	53	0.566545	＋	(128)
759	2021-first	2	2021-01-08	2021-06-15	53	0.101963	＋	(8)
760	2021-first	2	2021-01-08	2021-06-15	53	0.231992	＋	(32)
761	2021-first	2	2021-01-08	2021-06-15	53	0.969919	＋	(1024)
762	2021-first	2	2021-01-08	2021-06-15	53	0.161827	＋	(16)
763	2021-first	2	2021-01-08	2021-06-15	53	0.273643	＋	(32)
764	2021-first	2	2021-01-08	2021-06-15	53	0.600582	＋	(128)
765	2021-first	2	2021-01-08	2021-06-15	53	0.443383	＋	(64)
766	2021-first	2	2021-01-08	2021-06-15	53	0.410241	＋	(64)
767	2021-first	2	2021-01-08	2021-06-15	53	0.374412	＋	(32)
768	2021-first	2	2021-01-08	2021-06-15	53	0.798836	＋	(512)
769	2021-first	17	2021-03-05	2021-08-24	42	0.0572519	±	4
770	2021-first	17	2021-03-05	2021-08-24	42	0.552261	＋	(128)
771	2021-first	17	2021-03-05	2021-08-24	42	0.00425719	－	2
772	2021-first	17	2021-03-05	2021-08-24	42	0.930857	＋	(1024)
773	2021-first	17	2021-03-05	2021-08-24	42	0.0986494	±	8
774	2021-first	17	2021-03-05	2021-08-24	42	0.130945	＋	(16)
775	2021-first	17	2021-03-05	2021-08-24	42	0.30549	＋	(32)
776	2021-first	17	2021-03-05	2021-08-24	42	0.258808	＋	(32)
777	2021-first	17	2021-03-05	2021-08-24	42	0.121257	＋	(8)
778	2021-first	17	2021-03-05	2021-08-24	42	0.0660599	±	8
779	2021-first	17	2021-03-05	2021-08-24	42	0.0262772	－	16
780	2021-first	17	2021-03-05	2021-08-24	42	0.0162948	－	1
781	2021-first	17	2021-03-05	2021-08-24	42	0.668233	＋	(256)
782	2021-first	17	2021-03-05	2021-08-24	42	0.710804	＋	(256)
783	2021-first	17	2021-03-05	2021-08-24	42	0.0350851	－	8
784	2021-first	17	2021-03-05	2021-08-24	42	0.0443335	－	4
785	2021-first	17	2021-03-05	2021-08-24	42	0.0298004	－	8
786	2021-first	17	2021-03-05	2021-08-24	42	0.00513799	－	1
787	2021-first	17	2021-03-05	2021-08-24	42	0.125514	＋	(16)
788	2021-first	17	2021-03-05	2021-08-24	42	0.00878894	－	1
789	2021-first	17	2021-03-05	2021-08-24	42	0.186377	＋	(32)
790	2021-first	17	2021-03-05	2021-08-24	42	0.811684	＋	(512)
791	2021-first	17	2021-03-05	2021-08-24	42	0.0390332	－	8
792	2021-first	17	2021-03-05	2021-08-24	42	0.0213261	－	4
793	2021-first	17	2021-03-05	2021-08-24	42	0.0297273	－	2
794	2021-first	17	2021-03-05	2021-08-24	42	0.00788419	－	2
795	2021-first	17	2021-03-05	2021-08-24	42	0.743699	＋	(256)
796	2021-first	17	2021-03-05	2021-08-24	42	0.00465297	－	2
797	2021-first	17	2021-03-05	2021-08-24	42	0.589634	＋	(128)
798	2021-first	17	2021-03-05	2021-08-24	42	0.0147344	－	2
799	2021-second	13	2021-07-03	2021-11-04	33	0.35096	＋	(32)
800	2021-second	13	2021-07-03	2021-11-04	33	0.0240294	－	1
801	2021-second	13	2021-07-03	2021-11-04	33	0.776951	＋	(512)
802	2021-second	13	2021-07-03	2021-11-04	33	0.0995505	±	(8)
803	2021-second	13	2021-07-03	2021-11-04	33	0.10707	＋	(8)
804	2021-second	13	2021-07-03	2021-11-04	33	0.406866	＋	(64)
805	2021-second	13	2021-07-03	2021-11-04	33	0.171312	＋	(16)
806	2021-second	13	2021-07-03	2021-11-04	33	0.0163465	－	0
807	2021-second	13	2021-07-03	2021-11-04	33	0.856069	＋	(1024)
808	2021-second	13	2021-07-03	2021-11-04	33	0.127176	＋	(16)
809	2021-second	13	2021-07-03	2021-11-04	33	0.188476	＋	(32)
810	2021-second	13	2021-07-03	2021-11-04	33	0.109358	＋	(8)
811	2021-second	13	2021-07-03	2021-11-04	33	0.108378	＋	(8)
812	2021-second	13	2021-07-03	2021-11-04	33	0.000490396	－	0
813	2021-second	13	2021-07-03	2021-11-04	33	0.428933	＋	(64)
814	2021-second	13	2021-07-03	2021-11-04	33	0.237188	＋	(32)
815	2021-second	13	2021-07-03	2021-11-04	33	0.105599	＋	(8)
816	2021-second	13	2021-07-03	2021-11-04	33	1.0434	＋	(2048)
817	2021-second	13	2021-07-03	2021-11-04	33	0.140744	＋	(16)
818	2021-second	13	2021-07-03	2021-11-04	33	0.395586	＋	(64)
819	2021-second	9	2021-06-11	2021-11-04	39	0.021087	－	1
820	2021-second	9	2021-06-11	2021-11-04	39	0.0243564	－	1
821	2021-second	9	2021-06-11	2021-11-04	39	0.0145484	－	0
822	2021-second	9	2021-06-11	2021-11-04	39	0.949244	＋	(1024)
823	2021-second	9	2021-06-11	2021-11-04	39	0.0346547	－	1
824	2021-second	9	2021-06-11	2021-11-04	39	0.0709568	±	(4)
825	2021-second	9	2021-06-11	2021-11-04	39	0.00689627	－	1
826	2021-second	9	2021-06-11	2021-11-04	39	0.0150388	－	1
827	2021-second	9	2021-06-11	2021-11-04	39	0.0478584	－	1
828	2021-second	9	2021-06-11	2021-11-04	39	0.083503	±	(4)
829	2021-second	9	2021-06-11	2021-11-04	39	0.987329	＋	(1024)
830	2021-second	9	2021-06-11	2021-11-04	39	0.000415438	－	0
831	2021-second	9	2021-06-11	2021-11-04	39	0.239791	＋	(32)
832	2021-second	9	2021-06-11	2021-11-04	39	0.559345	＋	(128)
833	2021-second	9	2021-06-11	2021-11-04	39	0.00407129	－	1
834	2021-second	9	2021-06-11	2021-11-04	39	0.746375	＋	(256)
835	2021-second	9	2021-06-11	2021-11-04	39	0.747455	＋	(256)
836	2021-second	9	2021-06-11	2021-11-04	39	0.591749	＋	(128)
837	2021-second	9	2021-06-11	2021-11-04	39	-0.0106352	－	1
838	2021-second	9	2021-06-11	2021-11-04	39	0.0898176	±	(8)
839	2021-second	8	2021-06-23	2021-11-05	40	0.304709	＋	(32)
840	2021-second	8	2021-06-23	2021-11-05	40	0.417816	＋	(64)
841	2021-second	8	2021-06-23	2021-11-05	40	0.942835	＋	(1024)
842	2021-second	8	2021-06-23	2021-11-05	40	0.00407228	－	1
843	2021-second	8	2021-06-23	2021-11-05	40	0.19323	＋	(32)
844	2021-second	8	2021-06-23	2021-11-05	40	0.165233	＋	(16)
845	2021-second	8	2021-06-23	2021-11-05	40	0.0778824	±	2
846	2021-second	8	2021-06-23	2021-11-05	40	0.209519	＋	(32)
847	2021-second	8	2021-06-23	2021-11-05	40	0.498346	＋	(128)
848	2021-second	8	2021-06-23	2021-11-05	40	0.166353	＋	(16)
849	2021-second	8	2021-06-23	2021-11-05	40	0.0502927	±	2
850	2021-second	8	2021-06-23	2021-11-05	40	0.268058	＋	(32)
851	2021-second	8	2021-06-23	2021-11-05	40	0.0106897	－	1
852	2021-second	8	2021-06-23	2021-11-05	40	0.525121	＋	(128)
853	2021-second	8	2021-06-23	2021-11-05	40	0.109239	＋	(8)
854	2021-second	8	2021-06-23	2021-11-05	40	0.281293	＋	(32)
855	2021-second	8	2021-06-23	2021-11-05	40	0.166353	＋	(16)
856	2021-second	8	2021-06-23	2021-11-05	40	0.519216	＋	(128)
857	2021-second	8	2021-06-23	2021-11-05	40	0.224892	＋	(32)
858	2021-second	8	2021-06-23	2021-11-05	40	0.0209723	－	0
859	2021-second	12	2021-06-05	2021-11-05	46	0.940697	＋	(1024)
860	2021-second	12	2021-06-05	2021-11-05	46	1.02774	＋	(1024)
861	2021-second	12	2021-06-05	2021-11-05	46	0.422092	＋	(64)
862	2021-second	12	2021-06-05	2021-11-05	46	0.100687	＋	(8)
863	2021-second	12	2021-06-05	2021-11-05	46	0.177857	＋	(16)
864	2021-second	12	2021-06-05	2021-11-05	46	0.488979	＋	(128)
865	2021-second	12	2021-06-05	2021-11-05	46	0.640672	＋	(256)
866	2021-second	12	2021-06-05	2021-11-05	46	0.0714686	±	4
867	2021-second	12	2021-06-05	2021-11-05	46	0.416187	＋	(64)
868	2021-second	12	2021-06-05	2021-11-05	46	0.505676	＋	(128)
869	2021-second	12	2021-06-05	2021-11-05	46	0.182133	＋	(16)
870	2021-second	12	2021-06-05	2021-11-05	46	0.320998	＋	(32)
871	2021-second	12	2021-06-05	2021-11-05	46	0.0907101	±	4
872	2021-second	12	2021-06-05	2021-11-05	46	0.956274	＋	(1024)
873	2021-second	12	2021-06-05	2021-11-05	46	0.111784	＋	(8)
874	2021-second	12	2021-06-05	2021-11-05	46	-0.00885722	－	1
875	2021-second	12	2021-06-05	2021-11-05	46	0.271723	＋	(32)
876	2021-second	12	2021-06-05	2021-11-05	46	0.0287096	－	1
877	2021-second	12	2021-06-05	2021-11-05	46	0.0295241	－	2
878	2021-second	12	2021-06-05	2021-11-05	46	0.834411	＋	(512)
879	2021-second	6	2021-05-23	2021-11-05	50	0.06648	±	1
880	2021-second	6	2021-05-23	2021-11-05	50	0.141003	＋	(16)
881	2021-second	6	2021-05-23	2021-11-05	50	0.00916264	－	0
882	2021-second	6	2021-05-23	2021-11-05	50	0.886536	＋	(1024)
883	2021-second	6	2021-05-23	2021-11-05	50	0.0126378	－	0
884	2021-second	6	2021-05-23	2021-11-05	50	0.00666177	－	1
885	2021-second	6	2021-05-23	2021-11-05	50	0.385501	＋	(64)
886	2021-second	6	2021-05-23	2021-11-05	50	0.542934	＋	(128)
887	2021-second	6	2021-05-23	2021-11-05	50	-0.0062699	－	0
888	2021-second	6	2021-05-23	2021-11-05	50	0.0378153	－	8
889	2021-second	6	2021-05-23	2021-11-05	50	0.310262	＋	(32)
890	2021-second	6	2021-05-23	2021-11-05	50	0.0138134	－	2
891	2021-second	6	2021-05-23	2021-11-05	50	0.0225325	－	2
892	2021-second	6	2021-05-23	2021-11-05	50	0.0995347	±	2
893	2021-second	6	2021-05-23	2021-11-05	50	0.838893	＋	(1024)
894	2021-second	6	2021-05-23	2021-11-05	50	0.977614	＋	(1024)
895	2021-second	6	2021-05-23	2021-11-05	50	0.562723	＋	(128)
896	2021-second	6	2021-05-23	2021-11-05	50	0.059564	±	2
897	2021-second	6	2021-05-23	2021-11-05	50	0.368553	＋	(32)
898	2021-second	6	2021-05-23	2021-11-05	50	0.0488856	－	2
899	2021-second	15	2021-06-21	2021-11-24	51	0.0123439	－	1
900	2021-second	15	2021-06-21	2021-11-24	51	0.0792554	±	4
901	2021-second	15	2021-06-21	2021-11-24	51	0.0171443	－	2
902	2021-second	15	2021-06-21	2021-11-24	51	0.0221406	－	1
903	2021-second	15	2021-06-21	2021-11-24	51	0.0274308	－	2
904	2021-second	15	2021-06-21	2021-11-24	51	0.0353662	－	1
905	2021-second	15	2021-06-21	2021-11-24	51	0.0467303	－	4
906	2021-second	15	2021-06-21	2021-11-24	51	0.0183199	－	1
907	2021-second	15	2021-06-21	2021-11-24	51	0.0111683	－	1
908	2021-second	15	2021-06-21	2021-11-24	51	0.0117561	－	1
909	2021-second	15	2021-06-21	2021-11-24	51	0.0113642	－	2
910	2021-second	15	2021-06-21	2021-11-24	51	0.00411462	－	0
911	2021-second	15	2021-06-21	2021-11-24	51	0.649522	＋	(256)
912	2021-second	15	2021-06-21	2021-11-24	51	0.0210629	－	1
913	2021-second	15	2021-06-21	2021-11-24	51	0.0123439	－	1
914	2021-second	15	2021-06-21	2021-11-24	51	0.00852314	－	1
915	2021-second	15	2021-06-21	2021-11-24	51	0.00999265	－	0
916	2021-second	15	2021-06-21	2021-11-24	51	0.00822924	－	0
917	2021-second	15	2021-06-21	2021-11-24	51	0.304874	＋	(32)
918	2021-second	15	2021-06-21	2021-11-24	51	0.302719	＋	(32)
919	2021-second	5	2021-05-28	2021-11-24	34	0.775508	＋	(512)
920	2021-second	5	2021-05-28	2021-11-24	34	0.763458	＋	(512)
921	2021-second	5	2021-05-28	2021-11-24	34	0.0137154	－	0
922	2021-second	5	2021-05-28	2021-11-24	34	0.150478	＋	(16)
923	2021-second	5	2021-05-28	2021-11-24	34	0.37688	＋	(32)
924	2021-second	5	2021-05-28	2021-11-24	34	0.630027	＋	(256)
925	2021-second	5	2021-05-28	2021-11-24	34	0.0797453	±	2
926	2021-second	5	2021-05-28	2021-11-24	34	0.849082	＋	(1024)
927	2021-second	5	2021-05-28	2021-11-24	34	1.0301	＋	(1024)
928	2021-second	5	2021-05-28	2021-11-24	34	0.704074	＋	(256)
929	2021-second	5	2021-05-28	2021-11-24	34	0.787445	＋	(512)
930	2021-second	5	2021-05-28	2021-11-24	34	0.849028	＋	(1024)
931	2021-second	5	2021-05-28	2021-11-24	34	1.33771	＋	(2048)
932	2021-second	5	2021-05-28	2021-11-24	34	0.266229	＋	(32)
933	2021-second	5	2021-05-28	2021-11-24	34	0.234094	＋	(32)
934	2021-second	5	2021-05-28	2021-11-24	34	0.291897	＋	(32)
935	2021-second	5	2021-05-28	2021-11-24	34	0.226334	＋	(32)
936	2021-second	5	2021-05-28	2021-11-24	34	0.245734	＋	(32)
937	2021-second	5	2021-05-28	2021-11-24	34	0.89519	＋	(1024)
938	2021-second	5	2021-05-28	2021-11-24	34	0.298761	＋	(32)
939	2021-second	7	2021-06-23	2021-11-24	33	0.592648	＋	(128)
940	2021-second	7	2021-06-23	2021-11-24	33	0.0135303	－	1
941	2021-second	7	2021-06-23	2021-11-24	33	0.236283	＋	(32)
942	2021-second	7	2021-06-23	2021-11-24	33	0.00328309	－	1
943	2021-second	7	2021-06-23	2021-11-24	33	0.344128	＋	(32)
944	2021-second	7	2021-06-23	2021-11-24	33	0.540616	＋	(128)
945	2021-second	7	2021-06-23	2021-11-24	33	0.0562105	±	4
946	2021-second	7	2021-06-23	2021-11-24	33	0.00626772	－	1
947	2021-second	7	2021-06-23	2021-11-24	33	0.0096503	－	1
948	2021-second	7	2021-06-23	2021-11-24	33	0.362533	＋	(32)
949	2021-second	7	2021-06-23	2021-11-24	33	-0.0102472	－	1
950	2021-second	7	2021-06-23	2021-11-24	33	0.00656618	－	1
951	2021-second	7	2021-06-23	2021-11-24	33	0.12615	＋	(16)
952	2021-second	7	2021-06-23	2021-11-24	33	0.746953	＋	(256)
953	2021-second	7	2021-06-23	2021-11-24	33	0.541113	＋	(128)
954	2021-second	7	2021-06-23	2021-11-24	33	0.0194001	－	2
955	2021-second	7	2021-06-23	2021-11-24	33	0.0998856	±	4
956	2021-second	7	2021-06-23	2021-11-24	33	0.0420719	－	1
957	2021-second	7	2021-06-23	2021-11-24	33	0.0263138	－	1
958	2021-second	7	2021-06-23	2021-11-24	33	0.225288	＋	(32)
959	2021-second	14	2021-06-23	2021-11-24	51	0.0421473	－	2
960	2021-second	14	2021-06-23	2021-11-24	51	0.0188494	－	1
961	2021-second	14	2021-06-23	2021-11-24	51	-0.019528	－	0
962	2021-second	14	2021-06-23	2021-11-24	51	0.0116866	－	1
963	2021-second	14	2021-06-23	2021-11-24	51	0.0110835	－	1
964	2021-second	14	2021-06-23	2021-11-24	51	0.135791	＋	(16)
965	2021-second	14	2021-06-23	2021-11-24	51	0.249039	＋	(32)
966	2021-second	14	2021-06-23	2021-11-24	51	0.0129684	－	0
967	2021-second	14	2021-06-23	2021-11-24	51	0.0557943	±	(4)
968	2021-second	14	2021-06-23	2021-11-24	51	0.00369449	－	0
969	2021-second	14	2021-06-23	2021-11-24	51	0.0151549	－	1
970	2021-second	14	2021-06-23	2021-11-24	51	0.0180955	－	1
971	2021-second	14	2021-06-23	2021-11-24	51	0.0146272	－	1
972	2021-second	14	2021-06-23	2021-11-24	51	0.0999774	±	(8)
973	2021-second	14	2021-06-23	2021-11-24	51	0.0501395	±	(2)
974	2021-second	14	2021-06-23	2021-11-24	51	0.511498	＋	(128)
975	2021-second	14	2021-06-23	2021-11-24	51	0.0129684	－	1
976	2021-second	14	2021-06-23	2021-11-24	51	0.682425	＋	(256)
977	2021-second	14	2021-06-23	2021-11-24	51	0.00769057	－	1
978	2021-second	14	2021-06-23	2021-11-24	51	0.0106311	－	1
979	2021-second	12	2021-07-05	2021-11-26	46	0.0624782	±	(4)
980	2021-second	12	2021-07-05	2021-11-26	46	0.00358155	－	2
981	2021-second	12	2021-07-05	2021-11-26	46	0.0190021	－	1
982	2021-second	12	2021-07-05	2021-11-26	46	0.925036	＋	(1024)
983	2021-second	12	2021-07-05	2021-11-26	46	0.546983	＋	(128)
984	2021-second	12	2021-07-05	2021-11-26	46	0.743869	＋	(256)
985	2021-second	12	2021-07-05	2021-11-26	46	0.0126349	－	1
986	2021-second	12	2021-07-05	2021-11-26	46	0.0614834	±	4
987	2021-second	12	2021-07-05	2021-11-26	46	1.05745	＋	(2048)
988	2021-second	12	2021-07-05	2021-11-26	46	0.0433766	－	4
989	2021-second	12	2021-07-05	2021-11-26	46	0.00666567	－	1
990	2021-second	12	2021-07-05	2021-11-26	46	0.564493	＋	(128)
991	2021-second	12	2021-07-05	2021-11-26	46	0.690544	＋	(256)
992	2021-second	12	2021-07-05	2021-11-26	46	0.308014	＋	(32)
993	2021-second	12	2021-07-05	2021-11-26	46	0.0307417	－	2
994	2021-second	3	2021-07-11	2021-12-10	50	-0.000420058	－	1
995	2021-second	3	2021-07-11	2021-12-10	50	0.182515	＋	(16)
996	2021-second	3	2021-07-11	2021-12-10	50	0.0248884	－	2
997	2021-second	3	2021-07-11	2021-12-10	50	0.718404	＋	(256)
998	2021-second	3	2021-07-11	2021-12-10	50	0.496403	＋	(128)
999	2021-second	3	2021-07-11	2021-12-10	50	0.0977684	±	(8)
1000	2021-second	3	2021-07-11	2021-12-10	50	0.043686	－	4
1001	2021-second	3	2021-07-11	2021-12-10	50	0.204148	＋	(32)
1002	2021-second	3	2021-07-11	2021-12-10	50	0.447677	＋	(64)
1003	2021-second	3	2021-07-11	2021-12-10	50	-0.00304542	－	0
1004	2021-second	3	2021-07-11	2021-12-10	50	0.125072	＋	(16)
1005	2021-second	3	2021-07-11	2021-12-10	50	0.00609084	－	1
1006	2021-second	3	2021-07-11	2021-12-10	50	0.426044	＋	(64)
1007	2021-second	3	2021-07-11	2021-12-10	50	0.174219	＋	(16)
1008	2021-second	3	2021-07-11	2021-12-10	50	0.202993	＋	(32)
1009	2021-second	3	2021-07-11	2021-12-10	50	0.421108	＋	(64)
1010	2021-second	3	2021-07-11	2021-12-10	50	0.014492	－	1
1011	2021-second	3	2021-07-11	2021-12-10	50	0.000210029	－	1
1012	2021-second	3	2021-07-11	2021-12-10	50	0.0343397	－	4
1013	2021-second	3	2021-07-11	2021-12-10	50	0.00462064	－	1
1014	2021-second	3	2021-07-11	2021-12-10	50	0.0116566	－	1
1015	2021-second	3	2021-07-11	2021-12-10	50	0.515726	＋	(128)
1016	2021-second	4	2021-06-13	2021-12-10	45	0.760725	＋	(512)
1017	2021-second	4	2021-06-13	2021-12-10	45	0.228091	＋	(32)
1018	2021-second	4	2021-06-13	2021-12-10	45	0.656655	＋	(256)
1019	2021-second	4	2021-06-13	2021-12-10	45	1.0514	＋	(2048)
1020	2021-second	4	2021-06-13	2021-12-10	45	0.298451	＋	(32)
1021	2021-second	4	2021-06-13	2021-12-10	45	0.780152	＋	(512)
1022	2021-second	4	2021-06-13	2021-12-10	45	0.266842	＋	(32)
1023	2021-second	4	2021-06-13	2021-12-10	45	0.223156	＋	(32)
1024	2021-second	4	2021-06-13	2021-12-10	45	0.125387	＋	(16)
1025	2021-second	4	2021-06-13	2021-12-10	45	0.863429	＋	(1024)
1026	2021-second	4	2021-06-13	2021-12-10	45	1.09646	＋	(2048)
1027	2021-second	4	2021-06-13	2021-12-10	45	0.200473	＋	(32)
1028	2021-second	4	2021-06-13	2021-12-10	45	0.605349	＋	(128)
1029	2021-second	4	2021-06-13	2021-12-10	45	0.606721	＋	(128)
1030	2021-second	4	2021-06-13	2021-12-10	45	0.211842	＋	(32)
1031	2021-second	4	2021-06-13	2021-12-10	45	0.0254515	－	0
1032	2021-second	4	2021-06-13	2021-12-10	45	-0.00563895	－	0
1033	2021-second	4	2021-06-13	2021-12-10	45	0.0100587	－	1
1034	2021-second	4	2021-06-13	2021-12-10	45	0.287891	＋	(32)
1035	2021-second	4	2021-06-13	2021-12-10	45	0.108055	＋	(8)
1036	2021-second	4	2021-06-13	2021-12-10	45	0.238817	＋	(32)
1037	2021-second	4	2021-06-13	2021-12-10	45	0.790216	＋	(512)
1038	2021-second	4	2021-06-13	2021-12-10	45	0.414997	＋	(64)
1039	2021-second	10	2021-06-16	2021-12-13	42	0.776652	＋	(512)
1040	2021-second	10	2021-06-16	2021-12-13	42	0.104442	＋	(8)
1041	2021-second	10	2021-06-16	2021-12-13	42	0.0900821	±	(8)
1042	2021-second	10	2021-06-16	2021-12-13	42	0.181591	＋	(16)
1043	2021-second	10	2021-06-16	2021-12-13	42	0.0943632	±	(8)
1044	2021-second	1	2021-06-17	2021-12-14	41	0.663932	＋	(256)
1045	2021-second	1	2021-06-17	2021-12-14	41	0.0230111	－	1
1046	2021-second	1	2021-06-17	2021-12-14	41	0.0528898	±	(2)
1047	2021-second	1	2021-06-17	2021-12-14	41	0.577863	＋	(128)
1048	2021-second	1	2021-06-17	2021-12-14	41	0.175972	＋	(16)
1049	2021-second	1	2021-06-17	2021-12-14	41	0.0301463	－	2
1050	2021-second	1	2021-06-17	2021-12-14	41	0.962986	＋	(1024)
1051	2021-second	1	2021-06-17	2021-12-14	41	0.754905	＋	(512)
1052	2021-second	1	2021-06-17	2021-12-14	41	0.141099	＋	(16)
1053	2021-second	1	2021-06-17	2021-12-14	41	0.0358544	－	2
1054	2021-second	1	2021-06-17	2021-12-14	41	1.04005	＋	(2048)
1055	2021-second	1	2021-06-17	2021-12-14	41	1.35096	＋	(2048)
1056	2021-second	1	2021-06-17	2021-12-14	41	0.225562	＋	(32)
1057	2021-second	1	2021-06-17	2021-12-14	41	0.119515	＋	(8)
1058	2021-second	1	2021-06-17	2021-12-14	41	0.0777738	±	(4)
1059	2021-second	1	2021-06-17	2021-12-14	41	0.386729	＋	(64)
1060	2021-second	1	2021-06-17	2021-12-14	41	0.391099	＋	(64)
1061	2021-second	1	2021-06-17	2021-12-14	41	0.400999	＋	(64)
1062	2021-second	1	2021-06-17	2021-12-14	41	0.255708	＋	(32)
1063	2021-second	1	2021-06-17	2021-12-14	41	0.198359	＋	(32)
1064	2021-second	2	2021-07-08	2021-12-14	40	0.477792	＋	(128)
1065	2021-second	2	2021-07-08	2021-12-14	40	0.0825009	±	(4)
1066	2021-second	2	2021-07-08	2021-12-14	40	1.35096	＋	(2048)
1067	2021-second	2	2021-07-08	2021-12-14	40	0.0214056	－	1
1068	2021-second	2	2021-07-08	2021-12-14	40	0.573225	＋	(128)
1069	2021-second	2	2021-07-08	2021-12-14	40	0.0289868	－	1
1070	2021-second	2	2021-07-08	2021-12-14	40	0.460221	＋	(128)
1071	2021-second	2	2021-07-08	2021-12-14	40	0.739119	＋	(256)
1072	2021-second	2	2021-07-08	2021-12-14	40	0.729219	＋	(256)
1073	2021-second	2	2021-07-08	2021-12-14	40	0.00428113	－	0
1074	2021-second	2	2021-07-08	2021-12-14	40	0.275152	＋	(32)
1075	2021-second	2	2021-07-08	2021-12-14	40	1.40689	＋	(2048)
1076	2021-second	2	2021-07-08	2021-12-14	40	0.208794	＋	(32)
1077	2021-second	2	2021-07-08	2021-12-14	40	1.3507	＋	(2048)
1078	2021-second	2	2021-07-08	2021-12-14	40	0.906975	＋	(1024)
1079	2021-second	2	2021-07-08	2021-12-14	40	0.156796	＋	(16)
1080	2021-second	2	2021-07-08	2021-12-14	40	0.00276489	－	1
1081	2021-second	2	2021-07-08	2021-12-14	40	0.00660007	－	1
1082	2021-second	2	2021-07-08	2021-12-14	40	0.764449	＋	(512)
1083	2021-second	2	2021-07-08	2021-12-14	40	0.539333	＋	(128)
1084	2021-second	2	2021-07-08	2021-12-14	40	1.16754	＋	(2048)
1085	2021-second	2	2021-07-08	2021-12-14	40	0.289867	＋	(32)
1086	2021-second	10	2021-06-21	2021-12-20	39	0.264297	＋	(32)
1087	2021-second	10	2021-06-21	2021-12-20	39	0.435372	＋	(64)
1088	2021-second	10	2021-06-21	2021-12-20	39	0.430045	＋	(64)
1089	2021-second	10	2021-06-21	2021-12-20	39	0.783836	＋	(512)
1090	2021-second	10	2021-06-21	2021-12-20	39	0.0104258	－	0
1091	2022-first	8	2021-12-08	2022-04-25	33	0.756929	＋	(512)
1092	2022-first	8	2021-12-08	2022-04-25	33	0.220021	＋	(32)
1093	2022-first	8	2021-12-08	2022-04-25	33	0.1964	＋	(32)
1094	2022-first	8	2021-12-08	2022-04-25	33	0.274502	＋	(32)
1095	2022-first	8	2021-12-08	2022-04-25	33	0.315078	＋	(32)
1096	2022-first	8	2021-12-08	2022-04-25	33	0.0018097	－	0
1097	2022-first	8	2021-12-08	2022-04-25	33	0.00333365	－	0
1098	2022-first	8	2021-12-08	2022-04-25	33	0.180874	＋	(16)
1099	2022-first	8	2021-12-08	2022-04-25	33	0.684446	＋	(256)
1100	2022-first	8	2021-12-08	2022-04-25	33	0.130298	＋	(16)
1101	2022-first	8	2021-12-08	2022-04-25	33	1.06439	＋	(2048)
1102	2022-first	8	2021-12-08	2022-04-25	33	0.332984	＋	(32)
1103	2022-first	8	2021-12-08	2022-04-25	33	0.0100962	－	0
1104	2022-first	8	2021-12-08	2022-04-25	33	0.296314	＋	(32)
1105	2022-first	8	2021-12-08	2022-04-25	33	0.00714354	－	1
1106	2022-first	8	2021-12-08	2022-04-25	33	1.04419	＋	(2048)
1107	2022-first	8	2021-12-08	2022-04-25	33	0.283265	＋	(32)
1108	2022-first	8	2021-12-08	2022-04-25	33	0.0112392	－	2
1109	2022-first	8	2021-12-08	2022-04-25	33	1.26088	＋	(2048)
1110	2022-first	8	2021-12-08	2022-04-25	33	0.428612	＋	(64)
1111	2022-first	8	2021-12-08	2022-04-25	33	1.12211	＋	(2048)
1112	2022-first	9	2021-11-18	2022-04-25	40	1.00352	＋	(1024)
1113	2022-first	9	2021-11-18	2022-04-25	40	1.17821	＋	(2048)
1114	2022-first	9	2021-11-18	2022-04-25	40	1.00581	＋	(1024)
1115	2022-first	9	2021-11-18	2022-04-25	40	0.364023	＋	(32)
1116	2022-first	9	2021-11-18	2022-04-25	40	1.11168	＋	(2048)
1117	2022-first	9	2021-11-18	2022-04-25	40	0.399285	＋	(64)
1118	2022-first	9	2021-11-18	2022-04-25	40	0.0148778	－	1
1119	2022-first	9	2021-11-18	2022-04-25	40	0.315718	＋	(32)
1120	2022-first	9	2021-11-18	2022-04-25	40	0.288571	＋	(32)
1121	2022-first	9	2021-11-18	2022-04-25	40	0.000869481	－	0
1122	2022-first	9	2021-11-18	2022-04-25	40	0.960873	＋	(1024)
1123	2022-first	9	2021-11-18	2022-04-25	40	1.53869	＋	(2048)
1124	2022-first	9	2021-11-18	2022-04-25	40	0.255434	＋	(32)
1125	2022-first	9	2021-11-18	2022-04-25	40	0.713168	＋	(256)
1126	2022-first	9	2021-11-18	2022-04-25	40	1.14549	＋	(2048)
1127	2022-first	9	2021-11-18	2022-04-25	40	0.0395131	－	2
1128	2022-first	9	2021-11-18	2022-04-25	40	0.102695	＋	(8)
1129	2022-first	9	2021-11-18	2022-04-25	40	0.237079	＋	(32)
1130	2022-first	9	2021-11-18	2022-04-25	40	0.00569993	－	0
1131	2022-first	9	2021-11-18	2022-04-25	40	0.524587	＋	(128)
1132	2022-first	7	2021-11-15	2022-04-25	36	0.499952	＋	(128)
1133	2022-first	7	2021-11-15	2022-04-25	36	0.172544	＋	(16)
1134	2022-first	7	2021-11-15	2022-04-25	36	0.374457	＋	(32)
1135	2022-first	7	2021-11-15	2022-04-25	36	0.611052	＋	(256)
1136	2022-first	7	2021-11-15	2022-04-25	36	1.27205	＋	(2048)
1137	2022-first	7	2021-11-15	2022-04-25	36	0.00463723	－	1
1138	2022-first	7	2021-11-15	2022-04-25	36	0.429137	＋	(64)
1139	2022-first	7	2021-11-15	2022-04-25	36	0.0138151	－	4
1140	2022-first	7	2021-11-15	2022-04-25	36	-0.00328471	－	0
1141	2022-first	7	2021-11-15	2022-04-25	36	0.875664	＋	(1024)
1142	2022-first	7	2021-11-15	2022-04-25	36	0.0149744	－	4
1143	2022-first	7	2021-11-15	2022-04-25	36	1.10617	＋	(2048)
1144	2022-first	7	2021-11-15	2022-04-25	36	1.07323	＋	(2048)
1145	2022-first	7	2021-11-15	2022-04-25	36	0.552217	＋	(128)
1146	2022-first	7	2021-11-15	2022-04-25	36	0.00280166	－	2
1147	2022-first	7	2021-11-15	2022-04-25	36	0.483045	＋	(128)
1148	2022-first	7	2021-11-15	2022-04-25	36	0.432422	＋	(64)
1149	2022-first	7	2021-11-15	2022-04-25	36	0.0270505	－	2
1150	2022-first	7	2021-11-15	2022-04-25	36	0.667762	＋	(256)
1151	2022-first	7	2021-11-15	2022-04-25	36	0.340257	＋	(32)
1152	2022-first	6	2021-11-11	2022-04-25	46	0.000869481	－	0
1153	2022-first	6	2021-11-11	2022-04-25	46	0.981161	＋	(1024)
1154	2022-first	6	2021-11-11	2022-04-25	46	0.00782533	－	1
1155	2022-first	6	2021-11-11	2022-04-25	46	0.00927447	－	1
1156	2022-first	6	2021-11-11	2022-04-25	46	0.0326538	－	8
1157	2022-first	6	2021-11-11	2022-04-25	46	0.532606	＋	(128)
1158	2022-first	6	2021-11-11	2022-04-25	46	0.183654	＋	(16)
1159	2022-first	6	2021-11-11	2022-04-25	46	0.676881	＋	(256)
1160	2022-first	6	2021-11-11	2022-04-25	46	0.192953	＋	(32)
1161	2022-first	6	2021-11-11	2022-04-25	46	0.167045	＋	(16)
1162	2022-first	6	2021-11-11	2022-04-25	46	0.249215	＋	(32)
1163	2022-first	6	2021-11-11	2022-04-25	46	0.297839	＋	(32)
1164	2022-first	6	2021-11-11	2022-04-25	46	0.442	＋	32
1165	2022-first	6	2021-11-11	2022-04-25	46	0	－	1
1166	2022-first	6	2021-11-11	2022-04-25	46	0.178066	＋	(16)
1167	2022-first	6	2021-11-11	2022-04-25	46	0.595002	＋	(128)
1168	2022-first	6	2021-11-11	2022-04-25	46	0.116004	＋	(8)
1169	2022-first	6	2021-11-11	2022-04-25	46	0.852434	＋	(1024)
1170	2022-first	6	2021-11-11	2022-04-25	46	0.307506	＋	(32)
1171	2022-first	6	2021-11-11	2022-04-25	46	0.00773358	－	8
1172	2022-first	13	2021-11-21	2022-04-26	32	1.28725	＋	(2048)
1173	2022-first	13	2021-11-21	2022-04-26	32	0.441007	＋	(64)
1174	2022-first	13	2021-11-21	2022-04-26	32	0.979458	＋	(1024)
1175	2022-first	13	2021-11-21	2022-04-26	32	0.969501	＋	(1024)
1176	2022-first	13	2021-11-21	2022-04-26	32	0.256114	＋	32
1177	2022-first	13	2021-11-21	2022-04-26	32	0.594277	＋	32
1178	2022-first	13	2021-11-21	2022-04-26	32	0.426507	＋	(64)
1179	2022-first	13	2021-11-21	2022-04-26	32	0.728466	＋	32
1180	2022-first	13	2021-11-21	2022-04-26	32	0.0568418	±	(4)
1181	2022-first	13	2021-11-21	2022-04-26	32	0.805452	＋	(512)
1182	2022-first	13	2021-11-21	2022-04-26	32	0.435304	＋	(64)
1183	2022-first	13	2021-11-21	2022-04-26	32	0.43163	＋	(64)
1184	2022-first	13	2021-11-21	2022-04-26	32	0.749577	＋	(256)
1185	2022-first	13	2021-11-21	2022-04-26	32	0.00241674	－	2
1186	2022-first	13	2021-11-21	2022-04-26	32	0.133018	＋	(16)
1187	2022-first	13	2021-11-21	2022-04-26	32	0.490792	＋	(128)
1188	2022-first	13	2021-11-21	2022-04-26	32	0.00599352	－	1
1189	2022-first	13	2021-11-21	2022-04-26	32	0.135241	＋	(16)
1190	2022-first	13	2021-11-21	2022-04-26	32	0.424	＋	32
1191	2022-first	13	2021-11-21	2022-04-26	32	0.592199	＋	(128)
1192	2022-first	12	2021-11-18	2022-04-27	42	0.927159	＋	(1024)
1193	2022-first	12	2021-11-18	2022-04-27	42	0.040988	－	2
1194	2022-first	12	2021-11-18	2022-04-27	42	0.00348011	－	1
1195	2022-first	12	2021-11-18	2022-04-27	42	0.993958	＋	(1024)
1196	2022-first	12	2021-11-18	2022-04-27	42	1.17028	＋	(2048)
1197	2022-first	12	2021-11-18	2022-04-27	42	0.965151	＋	(1024)
1198	2022-first	12	2021-11-18	2022-04-27	42	0.507841	＋	(128)
1199	2022-first	12	2021-11-18	2022-04-27	42	0.229223	＋	(32)
1200	2022-first	12	2021-11-18	2022-04-27	42	0.05963	±	(4)
1201	2022-first	12	2021-11-18	2022-04-27	42	0.60879	＋	(128)
1202	2022-first	12	2021-11-18	2022-04-27	42	0.473847	＋	(128)
1203	2022-first	12	2021-11-18	2022-04-27	42	0.136914	＋	(16)
1204	2022-first	12	2021-11-18	2022-04-27	42	0.547751	＋	(128)
1205	2022-first	12	2021-11-18	2022-04-27	42	0.0343694	－	0
1206	2022-first	12	2021-11-18	2022-04-27	42	0.10386	＋	(8)
1207	2022-first	12	2021-11-18	2022-04-27	42	0.208658	＋	(32)
1208	2022-first	12	2021-11-18	2022-04-27	42	0.103296	＋	(8)
1209	2022-first	12	2021-11-18	2022-04-27	42	0.220208	＋	(32)
1210	2022-first	12	2021-11-18	2022-04-27	42	0.0370927	－	0
1211	2022-first	12	2021-11-18	2022-04-27	42	0.00413184	－	1
1212	2022-first	5	2021-10-30	2022-04-27	40	0.826932	＋	(512)
1213	2022-first	5	2021-10-30	2022-04-27	40	0.794253	＋	(512)
1214	2022-first	5	2021-10-30	2022-04-27	40	0.00863931	－	0
1215	2022-first	5	2021-10-30	2022-04-27	40	0.870129	＋	(1024)
1216	2022-first	5	2021-10-30	2022-04-27	40	0.474317	＋	(128)
1217	2022-first	5	2021-10-30	2022-04-27	40	0.08752	±	(8)
1218	2022-first	5	2021-10-30	2022-04-27	40	0.962344	＋	(1024)
1219	2022-first	5	2021-10-30	2022-04-27	40	0.644286	＋	(256)
1220	2022-first	5	2021-10-30	2022-04-27	40	1.15363	＋	(2048)
1221	2022-first	5	2021-10-30	2022-04-27	40	1.22678	＋	(2048)
1222	2022-first	5	2021-10-30	2022-04-27	40	0.644849	＋	(256)
1223	2022-first	5	2021-10-30	2022-04-27	40	0.493098	＋	(128)
1224	2022-first	5	2021-10-30	2022-04-27	40	0.325758	＋	(32)
1225	2022-first	5	2021-10-30	2022-04-27	40	0.237769	＋	(32)
1226	2022-first	5	2021-10-30	2022-04-27	40	0.849992	＋	(1024)
1227	2022-first	5	2021-10-30	2022-04-27	40	0.410395	＋	(64)
1228	2022-first	5	2021-10-30	2022-04-27	40	0.204822	＋	(32)
1229	2022-first	5	2021-10-30	2022-04-27	40	0.0129318	－	1
1230	2022-first	5	2021-10-30	2022-04-27	40	0.0951944	±	(8)
1231	2022-first	5	2021-10-30	2022-04-27	40	0.299182	＋	(32)
1232	2022-first	16	2021-11-08	2022-04-27	45	0.146254	＋	(16)
1233	2022-first	16	2021-11-08	2022-04-27	45	0.406725	＋	(64)
1234	2022-first	16	2021-11-08	2022-04-27	45	0.285416	＋	(32)
1235	2022-first	16	2021-11-08	2022-04-27	45	0.00283664	－	0
1236	2022-first	16	2021-11-08	2022-04-27	45	0.00342066	－	0
1237	2022-first	16	2021-11-08	2022-04-27	45	0.0969464	±	(8)
1238	2022-first	16	2021-11-08	2022-04-27	45	0.143167	＋	(16)
1239	2022-first	16	2021-11-08	2022-04-27	45	0.00233606	－	1
1240	2022-first	16	2021-11-08	2022-04-27	45	0.00400467	－	1
1241	2022-first	16	2021-11-08	2022-04-27	45	0.490572	＋	(128)
1242	2022-first	16	2021-11-08	2022-04-27	45	0.77991	＋	(512)
1243	2022-first	16	2021-11-08	2022-04-27	45	0.0157684	－	1
1244	2022-first	16	2021-11-08	2022-04-27	45	0.730018	＋	(256)
1245	2022-first	16	2021-11-08	2022-04-27	45	0.0552311	±	(4)
1246	2022-first	16	2021-11-08	2022-04-27	45	0.232188	＋	(32)
1247	2022-first	16	2021-11-08	2022-04-27	45	0.0496412	－	4
1248	2022-first	16	2021-11-08	2022-04-27	45	0.0834307	±	(4)
1249	2022-first	16	2021-11-08	2022-04-27	45	0.0509761	±	(2)
1250	2022-first	16	2021-11-08	2022-04-27	45	0.637494	＋	(256)
1251	2022-first	16	2021-11-08	2022-04-27	45	0.480144	＋	(128)
1252	2022-first	17	2021-11-28	2022-05-31	43	0.0485575	－	2
1253	2022-first	17	2021-11-28	2022-05-31	43	0.225092	＋	(32)
1254	2022-first	17	2021-11-28	2022-05-31	43	1.19633	＋	(2048)
1255	2022-first	17	2021-11-28	2022-05-31	43	0.0267528	－	2
1256	2022-first	17	2021-11-28	2022-05-31	43	0.656156	＋	(256)
1257	2022-first	17	2021-11-28	2022-05-31	43	0.400956	＋	(64)
1258	2022-first	17	2021-11-28	2022-05-31	43	0.150537	＋	(16)
1259	2022-first	17	2021-11-28	2022-05-31	43	0.00712848	－	1
1260	2022-first	17	2021-11-28	2022-05-31	43	0.48893	＋	(128)
1261	2022-first	17	2021-11-28	2022-05-31	43	0.00813485	－	0
1262	2022-first	17	2021-11-28	2022-05-31	43	0.765012	＋	(512)
1263	2022-first	17	2021-11-28	2022-05-31	43	0.00796713	－	0
1264	2022-first	17	2021-11-28	2022-05-31	43	0.524405	＋	(128)
1265	2022-first	17	2021-11-28	2022-05-31	43	0.237085	＋	(32)
1266	2022-first	17	2021-11-28	2022-05-31	43	0.022895	－	2
1267	2022-first	17	2021-11-28	2022-05-31	43	0.713854	＋	(256)
1268	2022-first	17	2021-11-28	2022-05-31	43	0.067427	±	(4)
1269	2022-first	17	2021-11-28	2022-05-31	43	0.971738	＋	(1024)
1270	2022-first	17	2021-11-28	2022-05-31	43	0.317762	＋	(32)
1271	2022-first	17	2021-11-28	2022-05-31	43	0.138376	＋	(16)
1272	2022-first	1	2021-12-03	2022-06-01	45	0.361791	＋	(32)
1273	2022-first	1	2021-12-03	2022-06-01	45	0.287236	＋	(32)
1274	2022-first	1	2021-12-03	2022-06-01	45	0.570782	＋	(128)
1275	2022-first	1	2021-12-03	2022-06-01	45	0.282456	＋	(32)
1276	2022-first	1	2021-12-03	2022-06-01	45	0.267863	＋	(32)
1277	2022-first	1	2021-12-03	2022-06-01	45	0.454545	＋	(128)
1278	2022-first	1	2021-12-03	2022-06-01	45	0.622107	＋	(256)
1279	2022-first	1	2021-12-03	2022-06-01	45	0.765767	＋	(512)
1280	2022-first	1	2021-12-03	2022-06-01	45	0.0387454	－	2
1281	2022-first	1	2021-12-03	2022-06-01	45	0.3342	＋	(32)
1282	2022-first	1	2021-12-03	2022-06-01	45	0.00218048	－	1
1283	2022-first	1	2021-12-03	2022-06-01	45	0.282204	＋	(32)
1284	2022-first	1	2021-12-03	2022-06-01	45	0.288997	＋	(32)
1285	2022-first	1	2021-12-03	2022-06-01	45	0.0119926	－	0
1286	2022-first	1	2021-12-03	2022-06-01	45	0.103992	＋	(8)
1287	2022-first	1	2021-12-03	2022-06-01	45	0.850637	＋	(1024)
1288	2022-first	1	2021-12-03	2022-06-01	45	0.00888963	－	1
1289	2022-first	1	2021-12-03	2022-06-01	45	0.0025998	－	1
1290	2022-first	1	2021-12-03	2022-06-01	45	0.163033	＋	(16)
1291	2022-first	1	2021-12-03	2022-06-01	45	0.0164374	－	0
1292	2022-first	18	2021-12-04	2022-06-02	31	0.00536733	－	1
1293	2022-first	18	2021-12-04	2022-06-02	31	0.290674	＋	(32)
1294	2022-first	18	2021-12-04	2022-06-02	31	0.77474	＋	(512)
1295	2022-first	18	2021-12-04	2022-06-02	31	0.00654143	－	0
1296	2022-first	18	2021-12-04	2022-06-02	31	0.0154332	－	1
1297	2022-first	18	2021-12-04	2022-06-02	31	0.325542	＋	(32)
1298	2022-first	18	2021-12-04	2022-06-02	31	0.0896209	±	(8)
1299	2022-first	18	2021-12-04	2022-06-02	31	0.805415	＋	(512)
1300	2022-first	18	2021-12-04	2022-06-02	31	0.150812	＋	(16)
1301	2022-first	18	2021-12-04	2022-06-02	31	0.212455	＋	(32)
1302	2022-first	18	2021-12-04	2022-06-02	31	0.0225632	－	1
1303	2022-first	2	2021-12-19	2022-06-02	44	0.85713	＋	(1024)
1304	2022-first	2	2021-12-19	2022-06-02	44	0.431047	＋	(64)
1305	2022-first	2	2021-12-19	2022-06-02	44	0.662004	＋	(256)
1306	2022-first	2	2021-12-19	2022-06-02	44	0.0323105	－	1
1307	2022-first	2	2021-12-19	2022-06-02	44	0.00586643	－	1
1308	2022-first	2	2021-12-19	2022-06-02	44	0.158123	＋	(16)
1309	2022-first	2	2021-12-19	2022-06-02	44	0.0690433	±	(4)
1310	2022-first	2	2021-12-19	2022-06-02	44	0.223195	＋	(32)
1311	2022-first	2	2021-12-19	2022-06-02	44	0.47852	＋	(128)
1312	2022-first	2	2021-12-19	2022-06-02	44	0.0108303	－	1
1313	2022-first	2	2021-12-19	2022-06-02	44	0.201625	＋	(32)
1314	2022-first	2	2021-12-19	2022-06-02	44	0.890162	＋	(1024)
1315	2022-first	2	2021-12-19	2022-06-02	44	0.547112	＋	(128)
1316	2022-first	2	2021-12-19	2022-06-02	44	0.0899819	±	(8)
1317	2022-first	2	2021-12-19	2022-06-02	44	0.0349278	－	4
1318	2022-first	2	2021-12-19	2022-06-02	44	0.387094	＋	(64)
1319	2022-first	2	2021-12-19	2022-06-02	44	0.0577617	±	(4)
1320	2022-first	2	2021-12-19	2022-06-02	44	0.809116	＋	(512)
1321	2022-first	2	2021-12-19	2022-06-02	44	0.151354	＋	(16)
1322	2022-first	2	2021-12-19	2022-06-02	44	0.63574	＋	(256)
1323	2022-first	14	2021-11-18	2022-06-08	50	0.161942	＋	(16)
1324	2022-first	14	2021-11-18	2022-06-08	50	0.580656	＋	(128)
1325	2022-first	14	2021-11-18	2022-06-08	50	0.0474571	－	2
1326	2022-first	14	2021-11-18	2022-06-08	50	0.100122	＋	(8)
1327	2022-first	14	2021-11-18	2022-06-08	50	0.794759	＋	(512)
1328	2022-first	14	2021-11-18	2022-06-08	50	0.0096594	－	1
1329	2022-first	14	2021-11-18	2022-06-08	50	8.39948e-05	－	1
1330	2022-first	14	2021-11-18	2022-06-08	50	0.470539	＋	(128)
1331	2022-first	14	2021-11-18	2022-06-08	50	0.00655159	－	1
1332	2022-first	14	2021-11-18	2022-06-08	50	0.160094	＋	(16)
1333	2022-first	14	2021-11-18	2022-06-08	50	0.0701357	±	(4)
1334	2022-first	14	2021-11-18	2022-06-08	50	0.502037	＋	(128)
1335	2022-first	14	2021-11-18	2022-06-08	50	0.440721	＋	(64)
1336	2022-first	14	2021-11-18	2022-06-08	50	0.000251984	－	1
1337	2022-first	14	2021-11-18	2022-06-08	50	0.332619	＋	(32)
1338	2022-first	14	2021-11-18	2022-06-08	50	0.660199	＋	(256)
1339	2022-first	14	2021-11-18	2022-06-08	50	0.0223426	－	4
1340	2022-first	14	2021-11-18	2022-06-08	50	0.00999538	－	1
1341	2022-first	14	2021-11-18	2022-06-08	50	0.366889	＋	(32)
1342	2022-first	14	2021-11-18	2022-06-08	50	0.378817	＋	(32)
1343	2022-first	4	2021-11-15	2022-06-10	45	0.218638	＋	(32)
1344	2022-first	4	2021-11-15	2022-06-10	45	0.0712276	±	(4)
1345	2022-first	4	2021-11-15	2022-06-10	45	0.647432	＋	(256)
1346	2022-first	4	2021-11-15	2022-06-10	45	0.00596363	－	0
1347	2022-first	4	2021-11-15	2022-06-10	45	0.111095	＋	(8)
1348	2022-first	4	2021-11-15	2022-06-10	45	0.0861364	±	(4)
1349	2022-first	4	2021-11-15	2022-06-10	45	0.076239	±	(4)
1350	2022-first	4	2021-11-15	2022-06-10	45	0.269096	＋	(32)
1351	2022-first	4	2021-11-15	2022-06-10	45	0.116116	＋	(8)
1352	2022-first	4	2021-11-15	2022-06-10	45	0.641469	＋	(256)
1353	2022-first	4	2021-11-15	2022-06-10	45	0.473571	＋	(128)
1354	2022-first	4	2021-11-15	2022-06-10	45	0.257333	＋	(32)
1355	2022-first	4	2021-11-15	2022-06-10	45	0.950871	＋	(1024)
1356	2022-first	4	2021-11-15	2022-06-10	45	0.0717206	±	(4)
1357	2022-first	4	2021-11-15	2022-06-10	45	0.0251739	－	4
1358	2022-first	4	2021-11-15	2022-06-10	45	0.0794664	±	(4)
1359	2022-first	4	2021-11-15	2022-06-10	45	0.0867819	±	(4)
1360	2022-first	4	2021-11-15	2022-06-10	45	0.0393746	－	4
1361	2022-first	4	2021-11-15	2022-06-10	45	0.0635444	±	(4)
1362	2022-first	4	2021-11-15	2022-06-10	45	1.06577	＋	(2048)
1363	2022-first	19	2022-05-21	2022-09-21	20	1.06646	＋	(2048)
1364	2022-first	19	2022-05-21	2022-09-21	20	0.103284	＋	(8)
1365	2022-first	19	2022-05-21	2022-09-21	20	0.308415	＋	(32)
1366	2022-first	19	2022-05-21	2022-09-21	20	0.554241	＋	(128)
1367	2022-first	19	2022-05-21	2022-09-21	20	0.232887	＋	(32)
1368	2022-first	19	2022-05-21	2022-09-21	20	0.0351653	－	4
1369	2022-first	19	2022-05-21	2022-09-21	20	0.00608205	－	2
1370	2022-first	19	2022-05-21	2022-09-21	20	0.95256	＋	(1024)
1371	2022-first	19	2022-05-21	2022-09-21	20	0.321796	＋	(32)
1372	2022-first	19	2022-05-21	2022-09-21	20	0.700984	＋	(256)
1373	2022-first	19	2022-05-21	2022-09-21	20	0.0192414	－	2
1374	2022-first	19	2022-05-21	2022-09-21	20	0.378414	＋	(32)
1375	2022-first	19	2022-05-21	2022-09-21	20	0.0121641	－	1
1376	2022-first	19	2022-05-21	2022-09-21	20	0.0181356	－	1
1377	2022-first	19	2022-05-21	2022-09-21	20	0.0286409	－	1
1378	2022-first	19	2022-05-21	2022-09-21	20	0.912418	＋	(1024)
1379	2022-first	19	2022-05-21	2022-09-21	20	0.0141546	－	2
1380	2022-first	19	2022-05-21	2022-09-21	20	0.453721	＋	(128)
1381	2022-first	19	2022-05-21	2022-09-21	20	0.00132699	－	1
1382	2022-first	19	2022-05-21	2022-09-21	20	0.131925	＋	(16)
1383	2022-first	19	2022-05-21	2022-09-21	20	0.179255	＋	(16)
1384	2022-first	19	2022-05-21	2022-09-21	20	0.0590512	±	(4)
1385	2022-first	19	2022-05-21	2022-09-21	20	0.157802	＋	(16)
1386	2022-first	19	2022-05-21	2022-09-21	20	0.59781	＋	(128)
1387	2022-first	19	2022-05-21	2022-09-21	20	0.13845	＋	(16)
1388	2022-first	19	2022-05-21	2022-09-21	20	0.890523	＋	(1024)
1389	2022-first	19	2022-05-21	2022-09-21	20	0.862988	＋	(1024)
1390	2022-first	19	2022-05-21	2022-09-21	20	0.00796196	－	2
1391	2022-first	19	2022-05-21	2022-09-21	20	0.145416	＋	(16)
1392	2022-first	19	2022-05-21	2022-09-21	20	0.00232224	－	0
1393	2022-second	8	2022-06-08	2022-11-09	33	0.124288	＋	(8)
1394	2022-second	8	2022-06-08	2022-11-09	33	1.16296	＋	(2048)
1395	2022-second	8	2022-06-08	2022-11-09	33	0.0405107	－	2
1396	2022-second	8	2022-06-08	2022-11-09	33	0.156348	＋	(16)
1397	2022-second	8	2022-06-08	2022-11-09	33	1.39142	＋	(2048)
1398	2022-second	8	2022-06-08	2022-11-09	33	0.113265	＋	(8)
1399	2022-second	8	2022-06-08	2022-11-09	33	0.954437	＋	(1024)
1400	2022-second	8	2022-06-08	2022-11-09	33	0.000643028	－	0
1401	2022-second	8	2022-06-08	2022-11-09	33	0.0970972	±	(8)
1402	2022-second	8	2022-06-08	2022-11-09	33	0.0577806	±	(4)
1403	2022-second	8	2022-06-08	2022-11-09	33	1.03959	＋	(2048)
1404	2022-second	8	2022-06-08	2022-11-09	33	0.940933	＋	(1024)
1405	2022-second	8	2022-06-08	2022-11-09	33	0.0384898	－	2
1406	2022-second	8	2022-06-08	2022-11-09	33	0.0807459	±	(4)
1407	2022-second	8	2022-06-08	2022-11-09	33	0.0447364	－	2
1408	2022-second	8	2022-06-08	2022-11-09	33	0.143579	＋	(16)
1409	2022-second	8	2022-06-08	2022-11-09	33	0.330149	＋	(32)
1410	2022-second	8	2022-06-08	2022-11-09	33	0.979239	＋	(1024)
1411	2022-second	8	2022-06-08	2022-11-09	33	0.0786331	±	(4)
1412	2022-second	8	2022-06-08	2022-11-09	33	0.247106	＋	(32)
1413	2022-second	12	2022-06-12	2022-11-09	38	0.564849	＋	(128)
1414	2022-second	12	2022-06-12	2022-11-09	38	0.218678	＋	(32)
1415	2022-second	12	2022-06-12	2022-11-09	38	0.42107	＋	(64)
1416	2022-second	12	2022-06-12	2022-11-09	38	1.06633	＋	(2048)
1417	2022-second	12	2022-06-12	2022-11-09	38	0.0106879	－	0
1418	2022-second	12	2022-06-12	2022-11-09	38	0.0301128	－	2
1419	2022-second	12	2022-06-12	2022-11-09	38	0.908728	＋	(1024)
1420	2022-second	12	2022-06-12	2022-11-09	38	0.370091	＋	(32)
1421	2022-second	12	2022-06-12	2022-11-09	38	0.113665	＋	(8)
1422	2022-second	12	2022-06-12	2022-11-09	38	0.323183	＋	(32)
1423	2022-second	12	2022-06-12	2022-11-09	38	0.250997	＋	(32)
1424	2022-second	12	2022-06-12	2022-11-09	38	0.320977	＋	(32)
1425	2022-second	12	2022-06-12	2022-11-09	38	0.0771058	±	(4)
1426	2022-second	12	2022-06-12	2022-11-09	38	0.111884	＋	(8)
1427	2022-second	12	2022-06-12	2022-11-09	38	0.0124693	－	1
1428	2022-second	12	2022-06-12	2022-11-09	38	0.189838	＋	(32)
1429	2022-second	12	2022-06-12	2022-11-09	38	0.056154	±	(4)
1430	2022-second	12	2022-06-12	2022-11-09	38	0.0210366	－	2
1431	2022-second	12	2022-06-12	2022-11-09	38	0.606328	＋	(128)
1432	2022-second	12	2022-06-12	2022-11-09	38	0.399355	＋	(64)
1433	2022-second	12	2022-06-12	2022-11-09	38	0.0952583	±	(8)
1434	2022-second	12	2022-06-12	2022-11-09	38	0.344898	＋	(32)
1435	2022-second	12	2022-06-12	2022-11-09	38	0.0417338	－	2
1436	2022-second	12	2022-06-12	2022-11-09	38	0.00508949	－	0
1437	2022-second	12	2022-06-12	2022-11-09	38	0.210959	＋	(32)
1438	2022-second	12	2022-06-12	2022-11-09	38	0.0891509	±	(8)
1439	2022-second	12	2022-06-12	2022-11-09	38	0.0273136	－	2
1440	2022-second	12	2022-06-12	2022-11-09	38	0.0200187	－	1
1441	2022-second	13	2022-05-21	2022-11-09	30	0.201713	＋	(32)
1442	2022-second	13	2022-05-21	2022-11-09	30	0.270082	＋	(32)
1443	2022-second	13	2022-05-21	2022-11-09	30	0.0933921	±	(8)
1444	2022-second	13	2022-05-21	2022-11-09	30	0.0333362	－	2
1445	2022-second	13	2022-05-21	2022-11-09	30	0.0794809	±	(4)
1446	2022-second	13	2022-05-21	2022-11-09	30	0.16456	＋	(16)
1447	2022-second	13	2022-05-21	2022-11-09	30	0.0460599	－	2
1448	2022-second	13	2022-05-21	2022-11-09	30	0.355162	＋	(32)
1449	2022-second	13	2022-05-21	2022-11-09	30	0.0100093	－	0
1450	2022-second	13	2022-05-21	2022-11-09	30	0.22979	＋	(32)
1451	2022-second	13	2022-05-21	2022-11-09	30	0.050386	±	(2)
1452	2022-second	13	2022-05-21	2022-11-09	30	0.195945	＋	(32)
1453	2022-second	13	2022-05-21	2022-11-09	30	0.158707	＋	(16)
1454	2022-second	13	2022-05-21	2022-11-09	30	0.00390194	－	0
1455	2022-second	13	2022-05-21	2022-11-09	30	0.468912	＋	(128)
1456	2022-second	13	2022-05-21	2022-11-09	30	0.604292	＋	(128)
1457	2022-second	13	2022-05-21	2022-11-09	30	0.0646388	±	(4)
1458	2022-second	13	2022-05-21	2022-11-09	30	0.443484	＋	(64)
1459	2022-second	13	2022-05-21	2022-11-09	30	0.0217767	－	1
1460	2022-second	13	2022-05-21	2022-11-09	30	0.00630833	－	0
1461	2022-second	7	2022-05-26	2022-11-09	32	0.0184929	－	2
1462	2022-second	7	2022-05-26	2022-11-09	32	0.0165918	－	4
1463	2022-second	7	2022-05-26	2022-11-09	32	0.100069	＋	(8)
1464	2022-second	7	2022-05-26	2022-11-09	32	0.19504	＋	(32)
1465	2022-second	7	2022-05-26	2022-11-09	32	0.270221	＋	(32)
1466	2022-second	7	2022-05-26	2022-11-09	32	0.170152	＋	(16)
1467	2022-second	7	2022-05-26	2022-11-09	32	0.0381956	－	8
1468	2022-second	7	2022-05-26	2022-11-09	32	0.00241963	－	0
1469	2022-second	7	2022-05-26	2022-11-09	32	0.381006	＋	(64)
1470	2022-second	7	2022-05-26	2022-11-09	32	0.816886	＋	(512)
1471	2022-second	7	2022-05-26	2022-11-09	32	0.0248012	－	2
1472	2022-second	7	2022-05-26	2022-11-09	32	0.167473	＋	(16)
1473	2022-second	7	2022-05-26	2022-11-09	32	0.155461	＋	(16)
1474	2022-second	7	2022-05-26	2022-11-09	32	0.622796	＋	(256)
1475	2022-second	7	2022-05-26	2022-11-09	32	0.0209125	－	1
1476	2022-second	7	2022-05-26	2022-11-09	32	0.00916004	－	0
1477	2022-second	7	2022-05-26	2022-11-09	32	0.00190114	－	2
1478	2022-second	7	2022-05-26	2022-11-09	32	0.0089008	－	0
1479	2022-second	7	2022-05-26	2022-11-09	32	0.66635	＋	(256)
1480	2022-second	7	2022-05-26	2022-11-09	32	0.0505531	±	(2)
1481	2022-second	7	2022-05-26	2022-11-09	32	0.0410474	－	2
1482	2022-second	7	2022-05-26	2022-11-09	32	0.00129623	－	0
1483	2022-second	7	2022-05-26	2022-11-09	32	0.107242	＋	(8)
1484	2022-second	7	2022-05-26	2022-11-09	32	-0.0038887	－	0
1485	2022-second	7	2022-05-26	2022-11-09	32	0.0627376	±	(4)
1486	2022-second	7	2022-05-26	2022-11-09	32	0.00648116	－	1
1487	2022-second	7	2022-05-26	2022-11-09	32	0.252074	＋	(32)
1488	2022-second	7	2022-05-26	2022-11-09	32	0.00138265	－	0
1489	2022-second	7	2022-05-26	2022-11-09	32	0.0288628	－	1
1490	2022-second	7	2022-05-26	2022-11-09	32	0.406066	＋	(64)
1491	2022-second	7	2022-05-26	2022-11-09	32	0.00561351	－	1
1492	2022-second	5	2022-05-24	2022-11-09	29	0.549862	＋	(128)
1493	2022-second	5	2022-05-24	2022-11-09	29	0.670325	＋	(256)
1494	2022-second	5	2022-05-24	2022-11-09	29	0.012271	－	4
1495	2022-second	5	2022-05-24	2022-11-09	29	0.239976	＋	(32)
1496	2022-second	5	2022-05-24	2022-11-09	29	0.0803664	±	(4)
1497	2022-second	5	2022-05-24	2022-11-09	29	0.0141721	－	1
1498	2022-second	5	2022-05-24	2022-11-09	29	0.420325	＋	(64)
1499	2022-second	5	2022-05-24	2022-11-09	29	0.110525	＋	(8)
1500	2022-second	5	2022-05-24	2022-11-09	29	0.204373	＋	(32)
1501	2022-second	5	2022-05-24	2022-11-09	29	0.146993	＋	(16)
1502	2022-second	5	2022-05-24	2022-11-09	29	0.0934155	±	(8)
1503	2022-second	5	2022-05-24	2022-11-09	29	0.057736	±	(4)
1504	2022-second	5	2022-05-24	2022-11-09	29	0.00741393	－	0
1505	2022-second	5	2022-05-24	2022-11-09	29	0.0755294	±	(4)
1506	2022-second	5	2022-05-24	2022-11-09	29	-0.00676521	－	0
1507	2022-second	5	2022-05-24	2022-11-09	29	0.239099	＋	(32)
1508	2022-second	5	2022-05-24	2022-11-09	29	0.0939715	±	(8)
1509	2022-second	5	2022-05-24	2022-11-09	29	0.132617	＋	(16)
1510	2022-second	5	2022-05-24	2022-11-09	29	0.309161	＋	(32)
1511	2022-second	5	2022-05-24	2022-11-09	29	0.537973	＋	(128)
1512	2022-second	5	2022-05-24	2022-11-09	29	0.26755	＋	(32)
1513	2022-second	5	2022-05-24	2022-11-09	29	0.785598	＋	(512)
1514	2022-second	5	2022-05-24	2022-11-09	29	0.646587	＋	(256)
1515	2022-second	5	2022-05-24	2022-11-09	29	-0.000185348	－	0
1516	2022-second	5	2022-05-24	2022-11-09	29	0.0549557	±	(4)
1517	2022-second	5	2022-05-24	2022-11-09	29	0.0576433	±	(4)
1518	2022-second	5	2022-05-24	2022-11-09	29	0.0517122	±	(2)
1519	2022-second	5	2022-05-24	2022-11-09	29	0.00352162	－	0
1520	2022-second	5	2022-05-24	2022-11-09	29	-0.00908206	－	0
1521	2022-second	5	2022-05-24	2022-11-09	29	0.919142	＋	(1024)
1522	2022-second	6	2022-05-04	2022-11-09	40	0.00808378	－	1
1523	2022-second	6	2022-05-04	2022-11-09	40	0.105824	＋	(8)
1524	2022-second	6	2022-05-04	2022-11-09	40	0.00716517	－	1
1525	2022-second	6	2022-05-04	2022-11-09	40	0.381499	＋	(64)
1526	2022-second	6	2022-05-04	2022-11-09	40	0.00468492	－	1
1527	2022-second	6	2022-05-04	2022-11-09	40	0.00312328	－	1
1528	2022-second	6	2022-05-04	2022-11-09	40	0.10564	＋	(8)
1529	2022-second	6	2022-05-04	2022-11-09	40	0.00587911	－	0
1530	2022-second	6	2022-05-04	2022-11-09	40	-0.00633842	－	1
1531	2022-second	6	2022-05-04	2022-11-09	40	0.00101047	－	0
1532	2022-second	6	2022-05-04	2022-11-09	40	0.0553004	±	(4)
1533	2022-second	6	2022-05-04	2022-11-09	40	0.201911	＋	(32)
1534	2022-second	6	2022-05-04	2022-11-09	40	0.0840529	±	(4)
1535	2022-second	6	2022-05-04	2022-11-09	40	0.0620062	±	(4)
1536	2022-second	6	2022-05-04	2022-11-09	40	0.0203013	－	1
1537	2022-second	6	2022-05-04	2022-11-09	40	-0.00339886	－	4
1538	2022-second	6	2022-05-04	2022-11-09	40	0.755466	＋	(512)
1539	2022-second	6	2022-05-04	2022-11-09	40	0.347602	＋	(32)
1540	2022-second	6	2022-05-04	2022-11-09	40	0.00395003	－	0
1541	2022-second	6	2022-05-04	2022-11-09	40	0.0203013	－	2
1542	2022-second	15	2022-07-17	2022-11-28	40	0.0103388	－	1
1543	2022-second	15	2022-07-17	2022-11-28	40	0.0719019	±	(4)
1544	2022-second	15	2022-07-17	2022-11-28	40	0.971568	＋	(1024)
1545	2022-second	15	2022-07-17	2022-11-28	40	0.0368438	－	1
1546	2022-second	15	2022-07-17	2022-11-28	40	0.0306405	－	1
1547	2022-second	15	2022-07-17	2022-11-28	40	0.00103388	－	0
1548	2022-second	15	2022-07-17	2022-11-28	40	0.233094	＋	(32)
1549	2022-second	15	2022-07-17	2022-11-28	40	0.456506	＋	(128)
1550	2022-second	15	2022-07-17	2022-11-28	40	0.0578975	±	(4)
1551	2022-second	15	2022-07-17	2022-11-28	40	0.0511302	±	(2)
1552	2022-second	15	2022-07-17	2022-11-28	40	0.330749	＋	(32)
1553	2022-second	15	2022-07-17	2022-11-28	40	0.462616	＋	(128)
1554	2022-second	15	2022-07-17	2022-11-28	40	0.0691762	±	(4)
1555	2022-second	15	2022-07-17	2022-11-28	40	0.163823	＋	(16)
1556	2022-second	15	2022-07-17	2022-11-28	40	0.221063	＋	(32)
1557	2022-second	15	2022-07-17	2022-11-28	40	0.182715	＋	(16)
1558	2022-second	15	2022-07-17	2022-11-28	40	0.00968091	－	0
1559	2022-second	15	2022-07-17	2022-11-28	40	0.0301706	－	2
1560	2022-second	15	2022-07-17	2022-11-28	40	0.0346821	－	2
1561	2022-second	15	2022-07-17	2022-11-28	40	0.0319564	－	1
1562	2022-second	9	2022-06-09	2022-11-28	34	1.11951	＋	(2048)
1563	2022-second	9	2022-06-09	2022-11-28	34	0.000187979	－	2
1564	2022-second	9	2022-06-09	2022-11-28	34	0.0694582	±	(4)
1565	2022-second	9	2022-06-09	2022-11-28	34	0.0424832	－	2
1566	2022-second	9	2022-06-09	2022-11-28	34	0.00187979	－	1
1567	2022-second	9	2022-06-09	2022-11-28	34	-0.0017858	－	0
1568	2022-second	9	2022-06-09	2022-11-28	34	0.000563936	－	0
1569	2022-second	9	2022-06-09	2022-11-28	34	0.00554537	－	1
1570	2022-second	9	2022-06-09	2022-11-28	34	0.00272569	－	0
1571	2022-second	9	2022-06-09	2022-11-28	34	0.0187039	－	1
1572	2022-second	9	2022-06-09	2022-11-28	34	0.0943653	±	(8)
1573	2022-second	9	2022-06-09	2022-11-28	34	-0.0141924	－	1
1574	2022-second	9	2022-06-09	2022-11-28	34	0.0105268	－	1
1575	2022-second	9	2022-06-09	2022-11-28	34	-0.00366559	－	0
1576	2022-second	9	2022-06-09	2022-11-28	34	0.00347761	－	0
1577	2022-second	9	2022-06-09	2022-11-28	34	0.900794	＋	(1024)
1578	2022-second	9	2022-06-09	2022-11-28	34	-0.0017858	－	1
1579	2022-second	9	2022-06-09	2022-11-28	34	0.490155	＋	(128)
1580	2022-second	9	2022-06-09	2022-11-28	34	0.731237	＋	(256)
1581	2022-second	9	2022-06-09	2022-11-28	34	0.948165	＋	(1024)
1582	2022-second	14	2022-07-13	2022-12-05	40	0.0318732	－	2
1583	2022-second	14	2022-07-13	2022-12-05	40	0.0466777	－	4
1584	2022-second	14	2022-07-13	2022-12-05	40	0.127057	＋	(16)
1585	2022-second	14	2022-07-13	2022-12-05	40	0.577288	＋	(128)
1586	2022-second	14	2022-07-13	2022-12-05	40	0.424715	＋	(64)
1587	2022-second	14	2022-07-13	2022-12-05	40	0.0788122	±	(4)
1588	2022-second	14	2022-07-13	2022-12-05	40	0.0190717	－	2
1589	2022-second	14	2022-07-13	2022-12-05	40	0.00740225	－	1
1590	2022-second	14	2022-07-13	2022-12-05	40	0.134111	＋	(16)
1591	2022-second	14	2022-07-13	2022-12-05	40	0.537839	＋	(128)
1592	2022-second	14	2022-07-13	2022-12-05	40	0.0207263	－	2
1593	2022-second	14	2022-07-13	2022-12-05	40	0.227641	＋	(32)
1594	2022-second	14	2022-07-13	2022-12-05	40	0.0134982	－	1
1595	2022-second	14	2022-07-13	2022-12-05	40	0.664199	＋	(256)
1596	2022-second	14	2022-07-13	2022-12-05	40	0.00757642	－	2
1597	2022-second	14	2022-07-13	2022-12-05	40	0.0128886	－	2
1598	2022-second	14	2022-07-13	2022-12-05	40	0.0278673	－	4
1599	2022-second	14	2022-07-13	2022-12-05	40	0.00661848	－	2
1600	2022-second	14	2022-07-13	2022-12-05	40	0.0167204	－	1
1601	2022-second	14	2022-07-13	2022-12-05	40	0.630584	＋	(256)
1602	2022-second	14	2022-07-13	2022-12-05	40	0.417835	＋	(64)
1603	2022-second	14	2022-07-13	2022-12-05	40	0.0175912	－	2
1604	2022-second	14	2022-07-13	2022-12-05	40	0.0587825	±	(4)
1605	2022-second	14	2022-07-13	2022-12-05	40	0.1234	＋	(8)
1606	2022-second	14	2022-07-13	2022-12-05	40	0.106244	＋	(8)
1607	2022-second	14	2022-07-13	2022-12-05	40	0.0269964	－	4
1608	2022-second	14	2022-07-13	2022-12-05	40	0.010189	－	1
1609	2022-second	14	2022-07-13	2022-12-05	40	0.0339633	－	2
1610	2022-second	14	2022-07-13	2022-12-05	40	0.0256031	－	2
1611	2022-second	14	2022-07-13	2022-12-05	40	0.0198554	－	2
1612	2022-second	16	2022-08-25	2023-01-19	28	0.143651	＋	(16)
1613	2022-second	16	2022-08-25	2023-01-19	28	0.135537	＋	(16)
1614	2022-second	16	2022-08-25	2023-01-19	28	0.0170548	－	0
1615	2022-second	16	2022-08-25	2023-01-19	28	0.109542	＋	(8)
1616	2022-second	16	2022-08-25	2023-01-19	28	0.221262	＋	(32)
1617	2022-second	16	2022-08-25	2023-01-19	28	0.015402	－	1
1618	2022-second	16	2022-08-25	2023-01-19	28	0.143576	＋	(16)
1619	2022-second	16	2022-08-25	2023-01-19	28	1.07626	＋	(2048)
1620	2022-second	16	2022-08-25	2023-01-19	28	-0.000751315	－	0
1621	2022-second	16	2022-08-25	2023-01-19	28	0.0933133	±	(8)
1622	2022-second	16	2022-08-25	2023-01-19	28	0.166491	＋	(16)
1623	2022-second	16	2022-08-25	2023-01-19	28	0.0625094	±	(4)
1624	2022-second	16	2022-08-25	2023-01-19	28	0.350488	＋	(32)
1625	2022-second	16	2022-08-25	2023-01-19	28	0.548535	＋	(128)
1626	2022-second	16	2022-08-25	2023-01-19	28	0.287002	＋	(32)
1627	2022-second	16	2022-08-25	2023-01-19	28	0.79414	＋	(512)
1628	2022-second	16	2022-08-25	2023-01-19	28	0.893088	＋	(1024)
1629	2022-second	16	2022-08-25	2023-01-19	28	0.0428249	－	0
1630	2022-second	16	2022-08-25	2023-01-19	28	0.0132231	－	0
1631	2022-second	16	2022-08-25	2023-01-19	28	0.0147258	－	1
1632	2022-second	16	2022-08-25	2023-01-19	28	0.229301	＋	(32)
1633	2022-second	16	2022-08-25	2023-01-19	28	0.0692712	±	(4)
1634	2022-second	16	2022-08-25	2023-01-19	28	0.00368144	－	2
1635	2022-second	16	2022-08-25	2023-01-19	28	0.869797	＋	(1024)
1636	2022-second	16	2022-08-25	2023-01-19	28	0.394515	＋	(64)
1637	2022-second	16	2022-08-25	2023-01-19	28	0.0986476	±	(8)
1638	2022-second	16	2022-08-25	2023-01-19	28	0.376033	＋	(32)
1639	2022-second	16	2022-08-25	2023-01-19	28	0.0307288	－	4
1640	2022-second	16	2022-08-25	2023-01-19	28	0.0830954	±	(4)
1641	2022-second	16	2022-08-25	2023-01-19	28	0.491961	＋	(128)
1642	2022-second	2	2022-08-12	2022-12-14	33	0.73046	＋	(256)
1643	2022-second	2	2022-08-12	2022-12-14	33	0.0660113	±	(4)
1644	2022-second	2	2022-08-12	2022-12-14	33	0.830337	＋	(512)
1645	2022-second	2	2022-08-12	2022-12-14	33	0.730236	＋	(256)
1646	2022-second	2	2022-08-12	2022-12-14	33	0.797518	＋	(512)
1647	2022-second	2	2022-08-09	2022-12-14	36	0.511345	＋	(128)
1648	2022-second	2	2022-08-09	2022-12-14	36	0.3089	＋	(32)
1649	2022-second	2	2022-08-09	2022-12-14	36	0.121257	＋	(8)
1650	2022-second	2	2022-08-09	2022-12-14	36	0.0407431	－	1
1651	2022-second	2	2022-08-09	2022-12-14	36	0.52966	＋	(128)
1652	2022-second	2	2022-08-06	2022-12-14	31	0.38007	＋	(64)
1653	2022-second	2	2022-08-06	2022-12-14	31	0.0831309	±	(4)
1654	2022-second	2	2022-08-06	2022-12-14	31	0.977386	＋	(1024)
1655	2022-second	2	2022-08-06	2022-12-14	31	0.0856726	±	(4)
1656	2022-second	2	2022-08-06	2022-12-14	31	0.461545	＋	(128)
1657	2022-second	2	2022-08-04	2022-12-14	33	0.202787	＋	(32)
1658	2022-second	2	2022-08-04	2022-12-14	33	0.731245	＋	(256)
1659	2022-second	2	2022-08-04	2022-12-14	33	0.0854129	±	(4)
1660	2022-second	2	2022-08-04	2022-12-14	33	0.0509329	±	(2)
1661	2022-second	2	2022-08-04	2022-12-14	33	0.408722	＋	(64)
1662	2022-second	2	2022-08-01	2022-12-14	29	0.123986	＋	(8)
1663	2022-second	2	2022-08-01	2022-12-14	29	0.0876171	±	(8)
1664	2022-second	2	2022-08-01	2022-12-14	29	0.16012	＋	(16)
1665	2022-second	2	2022-08-01	2022-12-14	29	0.115878	＋	(8)
1666	2022-second	2	2022-08-01	2022-12-14	29	0.843974	＋	(1024)
1667	2022-second	2	2022-08-01	2022-12-14	29	0.151145	＋	(16)
1668	2022-second	2	2022-07-30	2022-12-14	31	0.832638	＋	(512)
1669	2022-second	2	2022-07-30	2022-12-14	31	0.579391	＋	(128)
1670	2022-second	2	2022-07-30	2022-12-14	31	0.724632	＋	(256)
1671	2022-second	2	2022-07-30	2022-12-14	31	0.687082	＋	(256)
1672	2022-second	1	2022-07-21	2022-12-05	43	0.00763723	－	1
1673	2022-second	1	2022-07-21	2022-12-05	43	0.00859189	－	2
1674	2022-second	1	2022-07-14	2022-12-05	43	0.0143198	－	2
1675	2022-second	1	2022-07-14	2022-12-05	43	0.259666	＋	(32)
1676	2022-second	1	2022-07-14	2022-12-05	43	0.00190931	－	1
1677	2022-second	1	2022-07-14	2022-12-05	43	0.00668258	－	1
1678	2022-second	1	2022-07-07	2022-12-05	43	0.907876	＋	(1024)
1679	2022-second	1	2022-07-07	2022-12-05	43	0.440095	＋	(64)
1680	2022-second	1	2022-06-30	2022-12-05	43	0.00859189	－	1
1681	2022-second	1	2022-06-30	2022-12-05	43	0.00668258	－	1
1682	2022-second	1	2022-06-30	2022-12-05	43	0.0935561	±	(8)
1683	2022-second	1	2022-06-30	2022-12-05	43	0.111695	＋	(8)
1684	2022-second	1	2022-06-09	2022-12-05	43	0.0553699	±	(4)
1685	2022-second	1	2022-06-09	2022-12-05	43	0.00286396	－	0
1686	2022-second	1	2022-06-09	2022-12-05	43	0.512649	＋	(128)
1687	2022-second	1	2022-06-09	2022-12-05	43	0.00954654	－	4
1688	2022-second	1	2022-06-09	2022-12-05	43	0.764678	＋	(512)
1689	2022-second	1	2022-06-09	2022-12-05	43	0.000954654	－	4
1690	2022-second	1	2022-06-23	2022-12-05	43	0.165155	＋	(16)
1691	2022-second	1	2022-06-23	2022-12-05	43	0.17852	＋	(16)
1692	2022-second	1	2022-06-14	2022-12-05	45	0.00286396	－	1
1693	2022-second	1	2022-06-14	2022-12-05	45	0.00763723	－	1
1694	2022-second	1	2022-06-16	2022-12-05	43	0.0267303	－	4
1695	2022-second	1	2022-06-16	2022-12-05	43	0.281623	＋	(32)
1696	2022-second	1	2022-05-26	2022-12-05	43	0.585203	＋	(128)
1697	2022-second	1	2022-05-26	2022-12-05	43	0.09642	±	(8)
1698	2022-second	1	2022-05-26	2022-12-05	43	0.593795	＋	(128)
1699	2022-second	1	2022-05-26	2022-12-05	43	0.334129	＋	(32)
1700	2022-second	1	2022-05-26	2022-12-05	43	-0.00286396	－	0
1701	2022-second	1	2022-05-26	2022-12-05	43	0.0353222	－	2
1702	2022-second	13	2022-08-11	2022-12-09	28	1.12433	＋	(2048)
1703	2022-second	13	2022-08-11	2022-12-09	28	0.380187	＋	(64)
1704	2022-second	13	2022-08-11	2022-12-09	28	0.01346	－	2
1705	2022-second	13	2022-08-11	2022-12-09	28	0.00907588	－	0
1706	2022-second	13	2022-08-11	2022-12-09	28	0.000307657	－	2
1707	2022-second	13	2022-08-11	2022-12-09	28	0.0293043	－	2
1708	2022-second	13	2022-08-11	2022-12-09	28	-0.00738376	－	0
1709	2022-second	13	2022-08-11	2022-12-09	28	0.0899896	±	(8)
1710	2022-second	13	2022-08-11	2022-12-09	28	0.91028	＋	(1024)
1711	2022-second	13	2022-08-11	2022-12-09	28	0.0109218	－	1
1712	2022-second	7	2022-07-11	2022-11-21	35	0.0383579	－	2
1713	2022-second	7	2022-07-11	2022-11-21	35	0.251297	＋	(32)
1714	2022-second	7	2022-07-11	2022-11-21	35	0.0578183	±	4
1715	2022-second	7	2022-07-11	2022-11-21	35	0.202565	＋	(32)
1716	2022-second	7	2022-07-11	2022-11-21	35	0.28097	＋	(32)
1717	2022-second	7	2022-07-15	2022-11-21	31	0.0103735	－	1
1718	2022-second	7	2022-07-15	2022-11-21	31	0.849182	＋	(1024)
1719	2022-second	7	2022-07-15	2022-11-21	31	0.0523501	±	1
1720	2022-second	7	2022-07-15	2022-11-21	31	0.0227574	－	2
1721	2022-second	7	2022-07-15	2022-11-21	31	0.212065	＋	(32)
1722	2022-second	9	2022-08-10	2022-12-12	34	0.0210722	－	0
1723	2022-second	9	2022-08-10	2022-12-12	34	0.672824	＋	(256)
1724	2022-second	9	2022-08-10	2022-12-12	34	0.0645161	±	(4)
1725	2022-second	9	2022-08-10	2022-12-12	34	0.859782	＋	(1024)
1726	2022-second	9	2022-08-10	2022-12-12	34	0.00733349	－	0
1727	2022-second	9	2022-08-10	2022-12-12	34	0.748666	＋	(256)
1728	2022-second	9	2022-08-10	2022-12-12	34	1.08573	＋	(2048)
1729	2022-second	9	2022-08-10	2022-12-12	34	0.514458	＋	(128)
1730	2022-second	9	2022-08-03	2022-12-12	39	0.984358	＋	(1024)
1731	2022-second	9	2022-08-03	2022-12-12	39	0.295939	＋	(32)
1732	2022-second	9	2022-08-03	2022-12-12	39	0.195405	＋	(32)
1733	2022-second	9	2022-08-03	2022-12-12	39	0.020608	－	4
1734	2022-second	9	2022-08-03	2022-12-12	39	0.130518	＋	(16)
1735	2022-second	9	2022-08-03	2022-12-12	39	0.123927	＋	(8)
1736	2022-second	9	2022-08-03	2022-12-12	39	0.910838	＋	(1024)
1737	2022-second	9	2022-07-28	2022-12-12	33	0.0397308	－	1
1738	2022-second	9	2022-07-28	2022-12-12	33	0.283592	＋	(32)
1739	2022-second	9	2022-07-28	2022-12-12	33	0.108331	＋	(8)
1740	2022-second	9	2022-07-28	2022-12-12	33	0.0142957	－	0
1741	2022-second	9	2022-07-28	2022-12-12	33	0.00863309	－	0
1742	2022-second	9	2022-07-28	2022-12-12	33	0.0128104	－	0
1743	2022-second	9	2022-07-28	2022-12-12	33	0.00649803	－	1
1744	2022-second	9	2022-07-28	2022-12-12	33	0.532096	＋	(128)
1745	2022-second	9	2022-07-21	2022-12-12	32	0.0064052	－	0
1746	2022-second	9	2022-07-21	2022-12-12	32	0.252123	＋	(32)
1747	2022-second	9	2022-07-21	2022-12-12	32	0.278858	＋	(32)
1748	2022-second	9	2022-07-21	2022-12-12	32	0.742446	＋	(256)
1749	2022-second	9	2022-07-21	2022-12-12	32	0.597633	＋	(128)
1750	2022-second	9	2022-07-21	2022-12-12	32	0.0128104	－	1
1751	2022-second	9	2022-07-21	2022-12-12	32	0.0444651	－	1
1752	2022-second	17	2022-07-27	2022-12-06	40	-0.000780732	－	0
1753	2022-second	17	2022-07-27	2022-12-06	40	0.34805	＋	(32)
1754	2022-second	17	2022-07-27	2022-12-06	40	0.596635	＋	(128)
1755	2022-second	17	2022-07-27	2022-12-06	40	0.44447	＋	(64)
1756	2022-second	17	2022-07-27	2022-12-06	40	0.0346645	－	2
1757	2022-second	17	2022-07-20	2022-12-06	40	0.152555	＋	(16)
1758	2022-second	17	2022-07-20	2022-12-06	40	0.0838861	±	(4)
1759	2022-second	17	2022-07-20	2022-12-06	40	0.62684	＋	(256)
1760	2022-second	17	2022-07-20	2022-12-06	40	0.7409	＋	(256)
1761	2022-second	17	2022-07-20	2022-12-06	40	0.29073	＋	(32)
1762	2022-second	17	2022-07-11	2022-12-06	35	0.00825109	－	16
1763	2022-second	17	2022-07-11	2022-12-06	35	0.194952	＋	(32)
1764	2022-second	17	2022-07-11	2022-12-06	35	0.671655	＋	(256)
1765	2022-second	17	2022-07-11	2022-12-06	35	-0.00226501	－	1
1766	2022-second	17	2022-07-11	2022-12-06	35	-0.0116486	－	2
1767	2022-second	17	2022-06-28	2022-12-06	41	0.00299304	－	0
1768	2022-second	17	2022-06-28	2022-12-06	41	0.306746	＋	(32)
1769	2022-second	17	2022-06-28	2022-12-06	41	0.735965	＋	(256)
1770	2022-second	17	2022-06-28	2022-12-06	41	0.00258858	－	4
1771	2022-second	17	2022-06-28	2022-12-06	41	0.96651	＋	(1024)
1772	2022-second	17	2022-06-17	2022-12-06	45	0.0109206	－	1
1773	2022-second	17	2022-06-17	2022-12-06	45	0.136952	＋	(16)
1774	2022-second	17	2022-06-17	2022-12-06	45	0.438117	＋	(64)
1775	2022-second	17	2022-06-17	2022-12-06	45	0.423232	＋	(64)
1776	2022-second	17	2022-06-17	2022-12-06	45	0.326161	＋	(32)
1777	2022-second	17	2022-06-12	2022-12-06	36	0.218249	＋	(32)
1778	2022-second	17	2022-06-12	2022-12-06	36	0.451626	＋	(64)
1779	2022-second	17	2022-06-12	2022-12-06	36	0.546433	＋	(128)
1780	2022-second	17	2022-06-12	2022-12-06	36	0.755865	＋	(512)
1781	2022-second	17	2022-06-12	2022-12-06	36	0.331176	＋	(32)
1782	2022-second	17	2022-06-04	2022-12-06	37	0.663728	＋	(256)
1783	2022-second	17	2022-06-04	2022-12-06	37	0.274713	＋	(32)
1784	2022-second	17	2022-06-04	2022-12-06	37	0.153616	＋	(16)
1785	2022-second	17	2022-06-04	2022-12-06	37	0.432293	＋	(64)
1786	2022-second	17	2022-06-04	2022-12-06	37	1.00995	＋	(1024)
1787	2022-second	17	2022-05-26	2022-12-06	39	0.0581621	±	(4)
1788	2022-second	17	2022-05-26	2022-12-06	39	0.0351885	－	2
1789	2022-second	17	2022-05-26	2022-12-06	39	0.00291215	－	2
1790	2022-second	17	2022-05-26	2022-12-06	39	0.038586	－	4
1791	2022-second	17	2022-05-26	2022-12-06	39	0.0108397	－	1
1792	2022-second	3	2022-06-14	2022-11-28	52	0.180292	＋	(16)
1793	2022-second	3	2022-06-14	2022-11-28	52	0.762301	＋	(512)
1794	2022-second	3	2022-06-14	2022-11-28	52	0.516274	＋	(128)
1795	2022-second	3	2022-06-14	2022-11-28	52	0.323936	＋	(32)
1796	2022-second	3	2022-06-14	2022-11-28	52	0.28447	＋	(32)
1797	2022-second	3	2022-06-07	2022-11-28	52	0.042286	－	0
1798	2022-second	3	2022-06-07	2022-11-28	52	0.00730395	－	1
1799	2022-second	3	2022-06-07	2022-11-28	52	0.447463	＋	(64)
1800	2022-second	3	2022-06-07	2022-11-28	52	0.00691953	－	2
1801	2022-second	3	2022-06-07	2022-11-28	52	0.413634	＋	(64)
1802	2022-second	20	2022-07-01	2022-11-14	39	0.0139485	－	1
1803	2022-second	20	2022-07-01	2022-11-14	39	0.0354077	－	2
1804	2022-second	20	2022-07-06	2022-11-14	41	0.0214592	－	4
1805	2022-second	20	2022-07-06	2022-11-14	41	0.0150215	－	4
1806	2022-second	20	2022-06-10	2022-11-14	39	0.269313	＋	(32)
1807	2022-second	20	2022-06-10	2022-11-14	39	0.0772532	±	(4)
1808	2022-second	20	2022-06-18	2022-11-14	38	0.112661	＋	(8)
1809	2022-second	20	2022-06-18	2022-11-14	38	0.00429185	－	1
1810	2022-second	20	2022-06-22	2022-11-14	41	0.133047	＋	(16)
1811	2022-second	20	2022-06-22	2022-11-14	41	0.0504292	±	(2)
1812	2022-second	20	2022-05-23	2022-11-14	43	0.829399	＋	(512)
1813	2022-second	20	2022-05-23	2022-11-14	43	0.473176	＋	(128)
1814	2022-second	20	2022-05-26	2022-11-14	40	0.00965665	－	1
1815	2022-second	20	2022-05-26	2022-11-14	40	-0.00107296	－	0
1816	2022-second	20	2022-05-29	2022-11-14	37	-0.00214592	－	0
1817	2022-second	20	2022-05-29	2022-11-14	37	0.0944206	±	(8)
1818	2022-second	20	2022-05-15	2022-11-14	44	0.0128755	－	0
1819	2022-second	20	2022-05-15	2022-11-14	44	0.0364807	－	2
1820	2022-second	20	2022-05-15	2022-11-14	44	0.00107296	－	0
1821	2022-second	20	2022-05-15	2022-11-14	44	0.00107296	－	0
1822	2022-second	20	2022-05-22	2022-11-14	44	0.00321888	－	1
1823	2022-second	20	2022-05-22	2022-11-14	44	-0.00107296	－	0
1824	2022-second	6	2022-09-05	2023-01-20	35	0.0348964	－	4
1825	2022-second	6	2022-09-05	2023-01-20	35	0.215921	＋	(32)
1826	2022-second	6	2022-08-30	2023-01-20	48	0.0785169	±	(4)
1827	2022-second	6	2022-08-30	2023-01-20	48	0.0381679	－	2
1828	2022-second	6	2022-08-30	2023-01-20	48	0.00272628	－	1
1829	2022-second	6	2022-08-30	2023-01-20	48	0.00272628	－	1
1830	2022-second	6	2022-09-05	2023-01-20	35	0.0267176	－	2
1831	2022-second	6	2022-09-05	2023-01-20	35	0.0207197	－	2
1832	2022-second	6	2022-08-30	2023-01-20	48	0.0218103	－	8
1833	2022-second	6	2022-08-30	2023-01-20	48	0.00926936	－	1
1834	2022-second	6	2022-08-25	2023-01-20	32	0.00817884	－	0
1835	2022-second	6	2022-08-25	2023-01-20	32	0.00272628	－	1
1836	2022-second	6	2022-08-28	2023-01-20	43	0.0174482	－	2
1837	2022-second	6	2022-08-28	2023-01-20	43	0.0114504	－	1
1838	2022-second	6	2022-08-25	2023-01-20	32	0.00490731	－	1
1839	2022-second	6	2022-08-25	2023-01-20	32	0.0338059	－	2
1840	2022-second	6	2022-08-21	2023-01-20	36	0.416576	＋	(64)
1841	2022-second	6	2022-08-21	2023-01-20	36	0.350055	＋	(32)
1842	2022-second	6	2022-08-18	2023-01-20	39	0.0419847	－	1
1843	2022-second	6	2022-08-18	2023-01-20	39	0.0359869	－	1
1844	2022-second	6	2022-08-18	2023-01-20	39	0.334242	＋	(32)
1845	2022-second	6	2022-08-14	2023-01-20	43	0.00272628	－	0
1846	2022-second	6	2022-08-14	2023-01-20	43	0.108506	＋	(8)
1847	2022-second	4	2022-09-05	2023-01-27	35	0.0713392	±	(4)
1848	2022-second	4	2022-09-05	2023-01-27	35	0.332916	＋	(32)
1849	2022-second	4	2022-09-05	2023-01-27	35	0.0506884	±	(2)
1850	2022-second	4	2022-09-04	2023-01-27	35	0.693992	＋	(256)
1851	2022-second	4	2022-09-04	2023-01-27	35	0.0782228	±	(4)
1852	2022-second	4	2022-09-04	2023-01-27	35	0.770338	＋	(512)
1853	2022-second	4	2022-09-02	2023-01-27	35	1.13955	＋	(2048)
1854	2022-second	4	2022-09-02	2023-01-27	35	0.428661	＋	(64)
1855	2022-second	4	2022-09-02	2023-01-27	35	0.180225	＋	(16)
1856	2022-second	4	2022-09-04	2023-01-27	35	0.232165	＋	(32)
1857	2022-second	4	2022-09-04	2023-01-27	35	0.658949	＋	(256)
1858	2022-second	4	2022-09-04	2023-01-27	35	0.0125156	－	2
1859	2022-second	4	2022-07-07	2023-01-27	35	0.00187735	－	1
1860	2022-second	4	2022-07-07	2023-01-27	35	0.0894869	±	(8)
1861	2022-second	4	2022-07-07	2023-01-27	35	0.237797	＋	(32)
1862	2022-second	4	2022-07-15	2023-01-27	35	0.00312891	－	1
1863	2022-second	4	2022-07-15	2023-01-27	35	0.377972	＋	(32)
1864	2022-second	4	2022-07-15	2023-01-27	35	0.00750939	－	1
1865	2022-second	4	2022-07-23	2023-01-27	35	0.116395	＋	(8)
1866	2022-second	4	2022-07-23	2023-01-27	35	0.847935	＋	(1024)
1867	2022-second	4	2022-07-23	2023-01-27	35	0.834168	＋	(512)
1868	2022-second	4	2022-08-06	2023-01-27	35	0.0281602	－	1
1869	2022-second	4	2022-08-06	2023-01-27	35	0.919274	＋	(1024)
1870	2022-second	4	2022-08-06	2023-01-27	35	0.0206508	－	2
1871	2022-second	4	2022-08-11	2023-01-27	35	0.00312891	－	0
1872	2022-second	4	2022-08-11	2023-01-27	35	0.14393	＋	(16)
1873	2022-second	4	2022-08-11	2023-01-27	35	0.30413	＋	(32)
1874	2022-second	4	2022-08-18	2023-01-27	35	0.289111	＋	(32)
1875	2022-second	4	2022-08-18	2023-01-27	35	0.0531915	±	(4)
1876	2022-second	4	2022-08-18	2023-01-27	35	0.0888611	±	(8)
1877	2022-second	21	2022-09-20	2023-02-02	34	0.823059	＋	(512)
1878	2022-second	21	2022-09-20	2023-02-02	34	0.15928	＋	(16)
1879	2022-second	21	2022-09-20	2023-02-02	34	0.655115	＋	(256)
1880	2022-second	21	2022-08-15	2023-02-02	42	0.411863	＋	(64)
1881	2022-second	21	2022-08-15	2023-02-02	42	0.558481	＋	(128)
1882	2022-second	21	2022-08-15	2023-02-02	42	0.749084	＋	(256)
1883	2022-second	21	2022-09-12	2023-02-02	29	0.543152	＋	(128)
1884	2022-second	21	2022-09-12	2023-02-02	29	0.403865	＋	(64)
1885	2022-second	21	2022-09-12	2023-02-02	29	0.00666445	－	2
1886	2022-second	21	2022-08-18	2023-02-02	39	0.553815	＋	(128)
1887	2022-second	21	2022-08-18	2023-02-02	39	1.1063	＋	(2048)
1888	2022-second	21	2022-08-18	2023-02-02	39	0.880373	＋	(1024)
1889	2022-second	21	2022-09-11	2023-02-02	30	0.423192	＋	(64)
1890	2022-second	21	2022-09-11	2023-02-02	30	0.174608	＋	(16)
1891	2022-second	21	2022-09-11	2023-02-02	30	0.472509	＋	(128)
1892	2022-second	21	2022-08-27	2023-02-02	30	0.360546	＋	(32)
1893	2022-second	21	2022-08-27	2023-02-02	30	0.207264	＋	(32)
1894	2022-second	21	2022-08-27	2023-02-02	30	0.588471	＋	(128)
1895	2022-second	21	2022-08-12	2023-02-02	45	0.276574	＋	(32)
1896	2022-second	21	2022-08-12	2023-02-02	45	0.303899	＋	(32)
1897	2022-second	21	2022-08-12	2023-02-02	45	0.50983	＋	(128)
1898	2022-second	21	2022-09-22	2023-02-02	32	0.0333222	－	4
1899	2022-second	21	2022-09-22	2023-02-02	32	0.0493169	－	4
1900	2022-second	21	2022-09-22	2023-02-02	32	0.823059	＋	(512)
1901	2022-second	21	2022-09-22	2023-02-02	32	0.444518	＋	(64)
1902	2022-second	21	2022-09-22	2023-02-02	32	0.622459	＋	(256)
1903	2022-second	21	2022-09-22	2023-02-02	32	0.727091	＋	(256)
1904	2022-second	21	2022-09-15	2023-02-02	26	0.353882	＋	(32)
1905	2022-second	21	2022-09-15	2023-02-02	26	0.163279	＋	(16)
1906	2022-second	21	2022-09-15	2023-02-02	26	0.0366544	－	4
1907	2022-second	22	2022-10-08	2023-02-15	38	0.748684	＋	(256)
1908	2022-second	22	2022-10-06	2023-02-15	40	0.00263158	－	2
1909	2022-second	22	2022-10-06	2023-02-15	40	0.566447	＋	(128)
1910	2022-second	22	2022-10-07	2023-02-15	39	0.0736842	±	(4)
1911	2022-second	22	2022-10-04	2023-02-15	42	0.917763	＋	(1024)
1912	2022-second	22	2022-10-05	2023-02-15	41	0.238158	＋	(32)
1913	2022-second	22	2022-09-29	2023-02-15	40	0.0993421	±	(8)
1914	2022-second	22	2022-09-25	2023-02-15	44	0.326316	＋	(32)
1915	2022-second	22	2022-09-29	2023-02-15	40	0.0381579	－	0
1916	2022-second	22	2022-09-24	2023-02-15	45	-0.00131579	－	2
1917	2022-second	22	2022-09-17	2023-02-15	38	0.488158	＋	(128)
1918	2022-second	22	2022-09-15	2023-02-15	40	0.0506579	±	(2)
1919	2022-second	22	2022-09-21	2023-02-15	41	0.278947	＋	(32)
1920	2022-second	22	2022-09-20	2023-02-15	42	0.146711	＋	(16)
1921	2022-second	22	2022-09-23	2023-02-15	39	0.0990928	±	(8)
1922	2022-second	22	2022-09-23	2023-02-15	39	0.00976971	－	2
1923	2022-second	22	2022-09-23	2023-02-15	39	0.0467551	－	0
1924	2022-second	22	2022-09-16	2023-02-15	39	0.276343	＋	(32)
1925	2022-second	22	2022-09-15	2023-02-15	40	0.307048	＋	(32)
1926	2022-second	22	2022-09-23	2023-02-15	39	0.422191	＋	(64)
1927	2022-second	22	2022-09-15	2023-02-15	40	0.512212	＋	(128)
1928	2022-second	22	2022-09-16	2023-02-15	39	0.253315	＋	(32)
1929	2022-second	22	2022-09-14	2023-02-15	41	0.374738	＋	(32)
1930	2022-second	22	2022-09-14	2023-02-15	41	1.01745	＋	(1024)
1931	2022-second	22	2022-09-10	2023-02-15	38	0.35171	＋	(32)
1932	2022-second	22	2022-09-10	2023-02-15	38	0.428472	＋	(64)
1933	2022-second	22	2022-09-07	2023-02-15	41	0.593859	＋	(128)
1934	2022-second	22	2022-09-13	2023-02-15	42	0.779484	＋	(512)
1935	2022-second	22	2022-09-15	2023-02-15	40	0.000697837	－	0
1936	2022-second	22	2022-09-06	2023-02-15	42	0.27425	＋	(32)
1937	2022-second	18	2022-10-05	2023-02-13	40	0.896273	＋	(1024)
1938	2022-second	18	2022-10-05	2023-02-13	40	0.37299	＋	(32)
1939	2022-second	18	2022-10-05	2023-02-13	40	0.232921	＋	(32)
1940	2022-second	18	2022-10-05	2023-02-13	40	0.656195	＋	(256)
1941	2022-second	18	2022-10-05	2023-02-13	40	0.164792	＋	(16)
1942	2022-second	18	2022-10-05	2023-02-13	40	0.0397806	－	1
1943	2022-second	18	2022-10-05	2023-02-13	40	0.102054	＋	(8)
1944	2022-second	18	2022-10-05	2023-02-13	40	0.0367134	－	2
1945	2022-second	18	2022-10-05	2023-02-13	40	0.342969	＋	(32)
1946	2022-second	18	2022-10-05	2023-02-13	40	0.165257	＋	(16)
1947	2022-second	18	2022-10-05	2023-02-13	40	0.438702	＋	(64)
1948	2022-second	18	2022-10-05	2023-02-13	40	0.0475881	－	2
1949	2022-second	18	2022-10-05	2023-02-13	40	0.599777	＋	(128)
1950	2022-second	18	2022-10-05	2023-02-13	40	0.00585556	－	0
1951	2022-second	18	2022-10-05	2023-02-13	40	0.24993	＋	(32)
1952	2022-second	18	2022-09-15	2023-02-13	40	0.283298	＋	(32)
1953	2022-second	18	2022-09-15	2023-02-13	40	0.00734269	－	0
1954	2022-second	18	2022-09-15	2023-02-13	40	0.449019	＋	(64)
1955	2022-second	18	2022-09-15	2023-02-13	40	0.0782601	±	(4)
1956	2022-second	18	2022-09-15	2023-02-13	40	1.01413	＋	(1024)
1957	2022-second	23	2022-10-01	2023-03-01	60	1.01911	＋	(1024)
1958	2022-second	23	2022-10-01	2023-03-01	60	0.923746	＋	(1024)
1959	2022-second	23	2022-10-01	2023-03-01	60	0.416552	＋	(64)
1960	2022-second	23	2022-10-01	2023-03-01	60	0.879967	＋	(1024)
1961	2022-second	23	2022-10-01	2023-03-01	60	0.326254	＋	(32)
1962	2022-second	23	2022-10-01	2023-03-01	60	0.284324	＋	(32)
1963	2022-second	23	2022-10-01	2023-03-01	60	0.455947	＋	(128)
1964	2022-second	23	2022-10-01	2023-03-01	60	0.360852	＋	(32)
1965	2022-second	23	2022-10-01	2023-03-01	60	0.81906	＋	(512)
1966	2022-second	23	2022-10-01	2023-03-01	60	0.650726	＋	(256)
1967	2022-second	24	2022-10-13	2023-02-28	35	1.28368	＋	(2048)
1968	2022-second	24	2022-10-13	2023-02-28	35	1.12425	＋	(2048)
1969	2022-second	24	2022-10-13	2023-02-28	35	0.527695	＋	(128)
1970	2022-second	24	2022-10-13	2023-02-28	35	0.261228	＋	(32)
1971	2022-second	24	2022-10-13	2023-02-28	35	0.955838	＋	(1024)
1972	2022-second	24	2022-10-13	2023-02-28	35	0.174401	＋	(16)
1973	2022-second	24	2022-10-13	2023-02-28	35	0.58982	＋	(128)
1974	2022-second	24	2022-10-13	2023-02-28	35	0.13997	＋	(16)
1975	2022-second	24	2022-10-13	2023-02-28	35	-0.00222305	－	4
1976	2022-second	24	2022-10-13	2023-02-28	35	0.0118562	－	2
1977	2022-second	24	2022-10-13	2023-02-28	35	0.483142	＋	(128)
1978	2022-second	24	2022-10-13	2023-02-28	35	0.00148203	－	1
1979	2022-second	24	2022-10-13	2023-02-28	35	0.314931	＋	(32)
1980	2022-second	24	2022-10-13	2023-02-28	35	0.66395	＋	(256)
1981	2022-second	24	2022-10-13	2023-02-28	35	0.266024	＋	(32)
1982	2022-second	24	2022-10-13	2023-02-28	35	0.701	＋	(256)
1 The parentheses indicate SNT titers estimated from the S/P ratio of the ELISA.
