# Supplementary material for: Evaluation of Immune Status of Pigs against Classical Swine Fever for Three Years after the Initiation of Vaccination in Gifu Prefecture, Japan
Source: Pathogens. 2024 Jul 25;13(8):616. doi: 10.3390/pathogens13080616 (PMC11357676; doi:10.3390/pathogens13080616)
Supplement: Supplementary file 1 [file pathogens-13-00616-s001.zip › TableS3. Antibody-positive rate and optimal vaccination age.xlsx]

## Sheet: Table S3
Table S3. Vaccine-induced antibody rates and optimal vaccination age of fattening pigs per farm between 2020 and 2022.
No.	Term	Farm	Average Vaccination Age (day)	No. Pigs	ELISA Positive Rate (%)	Antibody-Positive Rate (%)	Optimal Vaccination Age (day)	Gap in Vaccination Age （Average Vaccination Age – Optimal Vaccination age）	Averaged Antibody Titer 1 (log2)
1	2020-second	1	35	20	0.5	1	N/A 2	N/A	4.6
2	2020-second	2	55	22	0.545455	0.863636	17	38	4.59091
3	2020-second	3	55	20	1	1	35	20	9.95
4	2020-second	4	40	20	0.95	1	N/A	N/A	7.2
5 3	2020-second	5	35.4643	28	0.571429	0.785714	N/A	N/A	4.03571
6	2020-second	6	60	20	0.7	0.95	N/A	N/A	4.65
7 4	2020-second	7	36	41	0.536585	0.853659	41	-5	4
8	2020-second	8	40.3934	61	0.57377	0.803279	N/A	N/A	4.09836
9	2020-second	9	43	22	0.909091	1	29	14	6.27273
10	2020-second	10	36.0435	23	0.73913	0.826087	N/A	N/A	5.82609
11	2020-second	11	52.7	30	0.9	0.933333	N/A	N/A	8.53333
12	2020-second	12	35	26	0.730769	0.884615	N/A	N/A	5.26923
13	2020-second	16	35	43	0.465116	0.813953	N/A	N/A	3.04651
14	2020-second	17	35	25	0.84	0.92	41	-6	5
15	2021-first	1	60	20	0.75	1	N/A	N/A	4.9
16	2021-first	2	53	20	0.9	1	15	38	5.75
17	2021-first	3	45	20	1	1	37	8	10.45
18	2021-first	4	60	20	0.9	1	20	40	6.75
19	2021-first	5	48	20	0.8	1	N/A	N/A	5.55
20	2021-first	6	52.4074	27	0.851852	1	N/A	N/A	5.37037
21	2021-first	7	48	20	0.9	1	N/A	N/A	7.95
22	2021-first	8	42.5	40	0.7	0.875	32	10.5	4.575
23	2021-first	9	51.9655	29	0.62069	1	N/A	N/A	4.55172
24	2021-first	10	36	13	0.615385	0.846154	N/A	N/A	4.61538
25	2021-first	12	45	12	0.666667	1	N/A	N/A	4.66667
26	2021-first	13	48.5	40	0.7	1	N/A	N/A	5.025
27	2021-first	14	31	20	1	1	N/A	N/A	9.5
28	2021-first	15	44	20	0.35	1	43	1	2.6
29	2021-first	16	50	25	0.52	0.92	N/A	N/A	3.24
30	2021-first	17	38.7059	51	0.333333	0.901961	N/A	N/A	2.86275
31	2021-second	1	41	20	0.75	1	50	-9	5.25
32	2021-second	2	40	22	0.727273	0.954545	0	40	5.81818
33	2021-second	3	50	22	0.5	0.954545	N/A	N/A	3.18182
34	2021-second	4	45	23	0.869565	0.913043	0	45	5.82609
35	2021-second	5	34	20	0.9	0.95	0	34	6.7
36	2021-second	6	50	20	0.45	0.85	N/A	N/A	3.6
37	2021-second	7	33	20	0.45	1	4	29	2.9
38	2021-second	8	40	20	0.75	0.95	17	23	4.2
39	2021-second	9	39	20	0.35	0.9	22	17	3.1
40	2021-second	10	40.5	10	0.7	0.9	N/A	N/A	4.8
41	2021-second	12	46	35	0.628571	1	39	7	4.74286
42	2021-second	13	33	20	0.8	0.9	N/A	N/A	4.5
43	2021-second	14	51	20	0.2	0.85	N/A	N/A	1.55
44	2021-second	15	51	20	0.15	0.85	37	14	1.25
45	2022-first	1	45	20	0.7	0.9	N/A	N/A	4.2
46	2022-first	2	44	20	0.65	1	5	39	4.9
47	2022-first	4	45	20	0.5	0.95	0	45	4.15
48	2022-first	5	40	20	0.8	0.95	0	40	6.6
49	2022-first	6	46	20	0.7	0.95	N/A	N/A	4.4
50	2022-first	7	36	20	0.7	0.95	0	36	5.6
51	2022-first	8	33	21	0.761905	0.857143	20	13	5.28571
52	2022-first	9	40	20	0.8	0.9	0	40	6.2
53	2022-first	12	42	20	0.7	0.9	22	20	4.85
54	2022-first	13	32	20	0.85	1	3	29	5.85
55	2022-first	14	50	20	0.6	1	29	21	3.75
56	2022-first	16	45	20	0.5	0.9	N/A	N/A	3.65
57	2022-first	17	43	20	0.65	0.9	23	20	4.7
58	2022-first	18	31	11	0.545455	0.909091	N/A	N/A	3.63636
59 5	2022-first	19	20	30	0.633333	0.966667	N/A	N/A	4.36667
60	2022-second	1	43.1333	30	0.4	0.933333	34	9.13333	2.96667
61	2022-second	2	32.1	30	0.766667	1	8	24.1	5.53333
62	2022-second	3	52	10	0.7	0.9	29	23	4.3
63	2022-second	4	35	30	0.566667	0.966667	1	34	4.23333
64	2022-second	5	29	30	0.5	0.833333	8	21	3.66667
65	2022-second	6	39.9302	43	0.255814	0.883721	N/A	N/A	1.76744
66	2022-second	7	32.2439	41	0.439024	0.853659	0	32.2439	2.82927
67	2022-second	8	33	20	0.6	0.95	9	24	4.95
68	2022-second	9	34.26	50	0.46	0.78	1	33.26	3.56
69	2022-second	12	38	28	0.571429	0.928571	14	24	3.82143
70	2022-second	13	29.3333	30	0.433333	0.833333	7	22.3333	3.2
71	2022-second	14	40	30	0.366667	1	13	27	2.7
72	2022-second	15	40	20	0.4	0.9	13	27	2.8
73	2022-second	16	28	30	0.566667	0.866667	0	28	3.96667
74	2022-second	17	39.125	40	0.65	0.95	0	39.125	4.525
75	2022-second	18	40	20	0.7	0.9	N/A	N/A	4.35
76	2022-second	20	40.9091	22	0.227273	0.727273	17	23.9091	1.81818
77	2022-second	21	33.9	30	0.866667	1	N/A	N/A	6.03333
78	2022-second	22	40.2333	30	0.666667	0.9	0	40.2333	4.6
79	2022-second	23	60	10	1	1	N/A	N/A	7.5
80	2022-second	24	35	16	0.8125	1	N/A	N/A	5.9375
1 Average antibody titers were averaged from SNT for ELISA-negative samples and estimated antibody titers for ELISA-positive samples.
2 Optimal vaccination age could not be calculated due to the unavailability of SNT data for the sows.
3 Farms where vaccine-induced antibody rate was <80% are indicated in blue.
4 Farms where actual vaccination age was the same as or earlier than the optimal vaccination age are indicated in red.
5 Farms where the vaccination was administered before 30 days of age are indicated in purple.
